# Supplementary material for: 2-Chloro-1-(3,3-dimethyl-2,6-di­phenyl­piperidin-1-yl)ethanone
Source: Acta Crystallogr Sect E Struct Rep Online. 2013 Aug 14;69(Pt 9):o1424. doi: 10.1107/S1600536813022289 (PMC3884441; doi:10.1107/S1600536813022289)
Supplement: Supplementary file 1 [file e-69-o1424-sup1.cif]

##############################################################################
#                                                                            #
# This CIF contains the data in a paper accepted for publication in          #
# Acta Crystallographica Section E. It conforms to the requirements of       #
# Notes for Authors for Acta Crystallographica Section E, and has been       #
# peer reviewed under the auspices of the IUCr Commission on Journals.       #
#                                                                            #
# Full details of the Crystallographic Information File format               #
# are given in the paper "The Crystallographic Information File (CIF):       #
# a New Standard Archive File for Crystallography" by S. R. Hall, F. H.      #
# Allen and I. D. Brown [Acta Cryst. (1991), A47, 655-685].                  #
#                                                                            #
# The current version of the core CIF dictionary is obtainable from          #
# ftp://ftp.iucr.org/pub/cif_core.dic.                                       #
#                                                                            #
# Software is freely available for graphical display of the structure(s)     #
# in this CIF. For information consult the CIF software page                 #
# http://www.iucr.org/resources/cif/software.                                #
#                                                                            #
# This file may be used for bona fide research purposes within the           #
# scientific community so long as proper attribution is given to the journal # 
# article from which it was obtained.                                        #
#                                                                            #
##############################################################################
data_I
_audit_creation_method     SHELXL-97
_chemical_name_systematic
;
2-Chloro-1-(3,3-dimethyl-2,6-diphenylpiperidin-1-yl)ethanone
;
_chemical_name_common     ?
_chemical_formula_moiety     'C21 H24 Cl N O'
_chemical_formula_sum     'C21 H24 Cl N O'
_chemical_formula_iupac     'C21 H24 Cl N O'
_chemical_formula_weight     341.86
_chemical_melting_point     ?
_symmetry_cell_setting     triclinic
_symmetry_space_group_name_H-M     'P -1'
_symmetry_space_group_name_Hall     '-P 1'
loop_
    _symmetry_equiv_pos_as_xyz
    'x, y, z'
    '-x, -y, -z'
_cell_length_a     7.5488(6)
_cell_length_b     9.9706(7)
_cell_length_c     12.9887(10)
_cell_angle_alpha     106.783(4)
_cell_angle_beta     93.022(4)
_cell_angle_gamma     102.347(4)
_cell_volume     907.45(12)
_cell_formula_units_Z     2
_cell_measurement_reflns_used     3806
_cell_measurement_theta_min     1.65
_cell_measurement_theta_max     26.66
_cell_measurement_temperature     293(2)
_exptl_crystal_description     block
_exptl_crystal_colour     colourless
_exptl_crystal_size_max     0.22
_exptl_crystal_size_mid     0.20
_exptl_crystal_size_min     0.20
_exptl_crystal_density_diffrn     1.251
_exptl_crystal_density_meas     ?
_exptl_crystal_density_method     'not measured'
_exptl_crystal_F_000     364
_exptl_absorpt_coefficient_mu     0.217
_exptl_absorpt_correction_type     multi-scan
_exptl_absorpt_process_details     '(SADABS; Bruker, 2004)'
_exptl_absorpt_correction_T_min     0.953
_exptl_absorpt_correction_T_max     0.958
_exptl_special_details     ?
_diffrn_ambient_temperature     293(2)
_diffrn_radiation_type     MoK\a
_diffrn_radiation_wavelength     0.71073
_diffrn_radiation_source     'fine-focus sealed tube'
_diffrn_radiation_monochromator     graphite
_diffrn_measurement_device_type     'Bruker Kappa APEXII CCD'
_diffrn_measurement_method     '\w and \f scan'
_diffrn_detector_area_resol_mean     ?
_diffrn_reflns_number     13736
_diffrn_reflns_av_R_equivalents     0.0261
_diffrn_reflns_av_sigmaI/netI     0.0196
_diffrn_reflns_theta_min     1.65
_diffrn_reflns_theta_max     26.66
_diffrn_reflns_theta_full     26.66
_diffrn_measured_fraction_theta_max     0.988
_diffrn_measured_fraction_theta_full     0.988
_diffrn_reflns_limit_h_min     -9
_diffrn_reflns_limit_h_max     9
_diffrn_reflns_limit_k_min     -12
_diffrn_reflns_limit_k_max     12
_diffrn_reflns_limit_l_min     -15
_diffrn_reflns_limit_l_max     16
_diffrn_standards_number     ?
_diffrn_standards_interval_count     ?
_diffrn_standards_interval_time     ?
_diffrn_standards_decay_%     ?
_refine_special_details
;
Refinement of <i>F</i>^2^ against ALL reflections. The weighted <i>R</i>-factor
<i>wR</i> and goodness of fit <i>S</i> are based on <i>F</i>^2^, conventional
<i>R</i>-factors <i>R</i> are based on <i>F</i>, with <i>F</i> set to zero for
negative <i>F</i>^2^. The threshold expression of <i>F</i>^2^ >
\s(<i>F</i>^2^) is used only for calculating <i>R</i>-factors(gt) <i>etc</i>.
and is not relevant to the choice of reflections for refinement.
<i>R</i>-factors based on <i>F</i>^2^ are statistically about twice as large
as those based on <i>F</i>, and <i>R</i>- factors based on ALL data will be
even larger.
;
_reflns_number_total     3806
_reflns_number_gt     3169
_reflns_threshold_expression     I>2sigma(I)
_refine_ls_structure_factor_coef     Fsqd
_refine_ls_matrix_type     full
_refine_ls_R_factor_all     0.0540
_refine_ls_R_factor_gt     0.0455
_refine_ls_wR_factor_gt     0.1228
_refine_ls_wR_factor_ref     0.1314
_refine_ls_goodness_of_fit_ref     1.016
_refine_ls_restrained_S_all     1.016
_refine_ls_number_reflns     3806
_refine_ls_number_parameters     219
_refine_ls_number_restraints     0
_refine_ls_hydrogen_treatment     constr
_refine_ls_weighting_scheme     calc
_refine_ls_weighting_details
         'calc w=1/[\s^2^(Fo^2^)+(0.0680P)^2^+0.2438P] where P=(Fo^2^+2Fc^2^)/3'
_atom_sites_solution_hydrogens     geom
_atom_sites_solution_primary     direct
_atom_sites_solution_secondary     difmap
_refine_ls_shift/su_max     0.000
_refine_ls_shift/su_mean     0.000
_refine_diff_density_max     0.261
_refine_diff_density_min     -0.380
_refine_ls_extinction_method     none
_refine_ls_extinction_coef     ?
loop_
    _atom_type_symbol
    _atom_type_description
    _atom_type_scat_dispersion_real
    _atom_type_scat_dispersion_imag
    _atom_type_scat_source
    'C' 'C' 0.0033 0.0016
                         'International Tables Vol C Tables 4.2.6.8 and 6.1.1.4'
    'H' 'H' 0.0000 0.0000
                         'International Tables Vol C Tables 4.2.6.8 and 6.1.1.4'
    'N' 'N' 0.0061 0.0033
                         'International Tables Vol C Tables 4.2.6.8 and 6.1.1.4'
    'O' 'O' 0.0106 0.0060
                         'International Tables Vol C Tables 4.2.6.8 and 6.1.1.4'
    'Cl' 'Cl' 0.1484 0.1585
                         'International Tables Vol C Tables 4.2.6.8 and 6.1.1.4'
_computing_data_collection     'APEX2 (Bruker, 2004)'
_computing_cell_refinement     'SAINT (Bruker, 2004)'
_computing_data_reduction     'SAINT and XPREP (Bruker, 2004)'
_computing_structure_solution     'SHELXS97 (Sheldrick, 2008)'
_computing_structure_refinement     'SHELXL97 (Sheldrick, 2008)'
_computing_molecular_graphics     'ORTEP-3 for Windows (Farrugia, 2012)'
_computing_publication_material
                            'SHELXL97 (Sheldrick, 2008) and PLATON (Spek, 2009)'
loop_
    _atom_site_type_symbol
    _atom_site_label
    _atom_site_fract_x
    _atom_site_fract_y
    _atom_site_fract_z
    _atom_site_U_iso_or_equiv
    _atom_site_adp_type
    _atom_site_calc_flag
    _atom_site_refinement_flags
    _atom_site_occupancy
    _atom_site_symmetry_multiplicity
    _atom_site_disorder_assembly
    _atom_site_disorder_group
    C C1 0.5516(3) 0.48807(17) 0.32195(15) 0.0580(4) Uani d . 1 1 . .
    H H1 0.5332 0.5009 0.3941 0.070 Uiso calc R 1 1 . .
    C C2 0.5903(3) 0.6061(2) 0.2849(2) 0.0786(6) Uani d . 1 1 . .
    H H2 0.5981 0.6977 0.3322 0.094 Uiso calc R 1 1 . .
    C C3 0.6172(3) 0.5900(2) 0.1796(2) 0.0799(7) Uani d . 1 1 . .
    H H3 0.6462 0.6701 0.1553 0.096 Uiso calc R 1 1 . .
    C C4 0.6009(3) 0.4528(2) 0.10924(17) 0.0667(5) Uani d . 1 1 . .
    H H4 0.6164 0.4405 0.0368 0.080 Uiso calc R 1 1 . .
    C C5 0.5619(2) 0.33496(17) 0.14573(13) 0.0482(4) Uani d . 1 1 . .
    H H5 0.5503 0.2432 0.0976 0.058 Uiso calc R 1 1 . .
    C C6 0.53966(19) 0.35088(14) 0.25340(11) 0.0391(3) Uani d . 1 1 . .
    C C7 0.49478(19) 0.21737(14) 0.29103(11) 0.0368(3) Uani d . 1 1 . .
    H H7 0.3659 0.1703 0.2648 0.044 Uiso calc R 1 1 . .
    C C8 0.5168(2) 0.24431(17) 0.41304(12) 0.0457(3) Uani d . 1 1 . .
    H H8A 0.4581 0.3206 0.4471 0.055 Uiso calc R 1 1 . .
    H H8B 0.4553 0.1576 0.4284 0.055 Uiso calc R 1 1 . .
    C C9 0.7153(2) 0.28648(18) 0.46186(11) 0.0490(4) Uani d . 1 1 . .
    H H9A 0.7209 0.2955 0.5384 0.059 Uiso calc R 1 1 . .
    H H9B 0.7728 0.3799 0.4552 0.059 Uiso calc R 1 1 . .
    C C10 0.8214(2) 0.17659(16) 0.40704(12) 0.0455(3) Uani d . 1 1 . .
    C C11 0.7480(3) 0.0335(2) 0.43042(16) 0.0647(5) Uani d . 1 1 . .
    H H11A 0.8242 -0.0315 0.4036 0.097 Uiso calc R 1 1 . .
    H H11B 0.6254 -0.0088 0.3951 0.097 Uiso calc R 1 1 . .
    H H11C 0.7486 0.0514 0.5071 0.097 Uiso calc R 1 1 . .
    C C12 1.0240(3) 0.2299(2) 0.45228(16) 0.0638(5) Uani d . 1 1 . .
    H H12A 1.0714 0.3230 0.4439 0.096 Uiso calc R 1 1 . .
    H H12B 1.0901 0.1630 0.4136 0.096 Uiso calc R 1 1 . .
    H H12C 1.0374 0.2371 0.5277 0.096 Uiso calc R 1 1 . .
    C C13 0.79807(19) 0.14287(14) 0.28205(11) 0.0386(3) Uani d . 1 1 . .
    H H13 0.8313 0.0504 0.2540 0.046 Uiso calc R 1 1 . .
    C C14 0.91734(19) 0.24389(16) 0.23129(12) 0.0424(3) Uani d . 1 1 . .
    C C15 0.9668(2) 0.39355(18) 0.27324(15) 0.0541(4) Uani d . 1 1 . .
    H H15 0.9322 0.4386 0.3397 0.065 Uiso calc R 1 1 . .
    C C16 1.0665(3) 0.4759(2) 0.21753(19) 0.0718(6) Uani d . 1 1 . .
    H H16 1.0980 0.5759 0.2464 0.086 Uiso calc R 1 1 . .
    C C17 1.1192(3) 0.4109(3) 0.1199(2) 0.0850(7) Uani d . 1 1 . .
    H H17 1.1846 0.4669 0.0820 0.102 Uiso calc R 1 1 . .
    C C18 1.0757(3) 0.2639(3) 0.07813(18) 0.0800(7) Uani d . 1 1 . .
    H H18 1.1131 0.2197 0.0124 0.096 Uiso calc R 1 1 . .
    C C19 0.9761(2) 0.1810(2) 0.13376(14) 0.0572(4) Uani d . 1 1 . .
    H H19 0.9479 0.0810 0.1051 0.069 Uiso calc R 1 1 . .
    C C20 0.5286(2) -0.00943(15) 0.15914(12) 0.0437(3) Uani d . 1 1 . .
    C C21 0.3245(2) -0.05018(19) 0.12339(14) 0.0570(4) Uani d . 1 1 . .
    H H21A 0.2973 -0.1266 0.0546 0.068 Uiso calc R 1 1 . .
    H H21B 0.2871 0.0326 0.1129 0.068 Uiso calc R 1 1 . .
    N N1 0.60093(15) 0.11277(11) 0.24134(9) 0.0357(3) Uani d . 1 1 . .
    O O1 0.62001(18) -0.08988(13) 0.11198(11) 0.0661(4) Uani d . 1 1 . .
    Cl Cl1 0.19890(8) -0.10917(6) 0.22079(5) 0.0865(2) Uani d . 1 1 . .
loop_
    _atom_site_aniso_label
    _atom_site_aniso_U_11
    _atom_site_aniso_U_22
    _atom_site_aniso_U_33
    _atom_site_aniso_U_12
    _atom_site_aniso_U_13
    _atom_site_aniso_U_23
    C1 0.0763(12) 0.0397(8) 0.0540(10) 0.0194(8) 0.0015(8) 0.0055(7)
    C2 0.1003(17) 0.0380(9) 0.0930(16) 0.0173(9) -0.0070(12) 0.0162(9)
    C3 0.0786(14) 0.0593(11) 0.1160(19) 0.0119(10) -0.0009(13) 0.0540(12)
    C4 0.0679(12) 0.0803(13) 0.0706(12) 0.0237(10) 0.0102(9) 0.0470(10)
    C5 0.0533(9) 0.0506(8) 0.0447(8) 0.0168(7) 0.0043(7) 0.0178(7)
    C6 0.0399(7) 0.0361(7) 0.0401(7) 0.0114(6) 0.0008(6) 0.0089(5)
    C7 0.0368(7) 0.0348(6) 0.0361(7) 0.0092(5) 0.0055(5) 0.0062(5)
    C8 0.0507(9) 0.0489(8) 0.0375(7) 0.0123(7) 0.0134(6) 0.0118(6)
    C9 0.0589(10) 0.0537(9) 0.0302(7) 0.0081(7) 0.0029(6) 0.0112(6)
    C10 0.0470(8) 0.0481(8) 0.0422(8) 0.0078(6) -0.0021(6) 0.0189(6)
    C11 0.0736(12) 0.0623(10) 0.0682(11) 0.0131(9) 0.0026(9) 0.0388(9)
    C12 0.0537(10) 0.0718(11) 0.0631(11) 0.0091(9) -0.0133(8) 0.0242(9)
    C13 0.0382(7) 0.0345(6) 0.0423(7) 0.0101(5) 0.0032(6) 0.0099(5)
    C14 0.0326(7) 0.0518(8) 0.0452(8) 0.0102(6) 0.0038(6) 0.0186(6)
    C15 0.0470(9) 0.0522(9) 0.0629(10) 0.0047(7) 0.0092(7) 0.0225(8)
    C16 0.0549(11) 0.0711(12) 0.0933(15) -0.0019(9) 0.0085(10) 0.0439(11)
    C17 0.0565(12) 0.121(2) 0.0891(16) -0.0019(12) 0.0158(11) 0.0653(15)
    C18 0.0545(11) 0.126(2) 0.0589(11) 0.0107(12) 0.0201(9) 0.0330(12)
    C19 0.0432(9) 0.0762(11) 0.0496(9) 0.0142(8) 0.0084(7) 0.0149(8)
    C20 0.0495(8) 0.0341(7) 0.0413(7) 0.0065(6) 0.0041(6) 0.0049(6)
    C21 0.0521(10) 0.0507(9) 0.0508(9) 0.0007(7) -0.0027(7) -0.0011(7)
    N1 0.0376(6) 0.0304(5) 0.0363(6) 0.0075(4) 0.0030(5) 0.0067(4)
    O1 0.0637(8) 0.0485(6) 0.0685(8) 0.0174(6) 0.0048(6) -0.0115(6)
    Cl1 0.0704(4) 0.0732(4) 0.1052(5) -0.0123(3) 0.0181(3) 0.0310(3)
_geom_special_details
;
All e.s.d.'s (except the e.s.d. in the dihedral angle between two l.s. planes)
are estimated using the full covariance matrix. The cell e.s.d.'s are taken
into account individually in the estimation of e.s.d.'s in distances, angles
and torsion angles; correlations between e.s.d.'s in cell parameters are only
used when they are defined by crystal symmetry. An approximate (isotropic)
treatment of cell e.s.d.'s is used for estimating e.s.d.'s involving l.s.
planes.
;
loop_
    _geom_bond_atom_site_label_1
    _geom_bond_atom_site_label_2
    _geom_bond_site_symmetry_2
    _geom_bond_distance
    _geom_bond_publ_flag
    C1 C6 . 1.381(2) ?
    C1 C2 . 1.377(3) ?
    C1 H1 . 0.9300 ?
    C2 C3 . 1.361(3) ?
    C2 H2 . 0.9300 ?
    C3 C4 . 1.384(3) ?
    C3 H3 . 0.9300 ?
    C4 C5 . 1.371(2) ?
    C4 H4 . 0.9300 ?
    C5 C6 . 1.385(2) ?
    C5 H5 . 0.9300 ?
    C6 C7 . 1.5252(19) ?
    C7 N1 . 1.4729(17) ?
    C7 C8 . 1.5228(19) ?
    C7 H7 . 0.9800 ?
    C8 C9 . 1.517(2) ?
    C8 H8A . 0.9700 ?
    C8 H8B . 0.9700 ?
    C9 C10 . 1.528(2) ?
    C9 H9A . 0.9700 ?
    C9 H9B . 0.9700 ?
    C10 C12 . 1.531(2) ?
    C10 C11 . 1.538(2) ?
    C10 C13 . 1.552(2) ?
    C11 H11A . 0.9600 ?
    C11 H11B . 0.9600 ?
    C11 H11C . 0.9600 ?
    C12 H12A . 0.9600 ?
    C12 H12B . 0.9600 ?
    C12 H12C . 0.9600 ?
    C13 N1 . 1.4896(17) ?
    C13 C14 . 1.523(2) ?
    C13 H13 . 0.9800 ?
    C14 C19 . 1.384(2) ?
    C14 C15 . 1.391(2) ?
    C15 C16 . 1.378(3) ?
    C15 H15 . 0.9300 ?
    C16 C17 . 1.369(4) ?
    C16 H16 . 0.9300 ?
    C17 C18 . 1.367(4) ?
    C17 H17 . 0.9300 ?
    C18 C19 . 1.381(3) ?
    C18 H18 . 0.9300 ?
    C19 H19 . 0.9300 ?
    C20 O1 . 1.2214(19) ?
    C20 N1 . 1.3510(17) ?
    C20 C21 . 1.518(2) ?
    C21 Cl1 . 1.779(2) ?
    C21 H21A . 0.9700 ?
    C21 H21B . 0.9700 ?
loop_
    _geom_angle_atom_site_label_1
    _geom_angle_atom_site_label_2
    _geom_angle_atom_site_label_3
    _geom_angle_site_symmetry_1
    _geom_angle_site_symmetry_3
    _geom_angle
    _geom_angle_publ_flag
    C6 C1 C2 . . 120.83(18) ?
    C6 C1 H1 . . 119.6 ?
    C2 C1 H1 . . 119.6 ?
    C3 C2 C1 . . 120.67(18) ?
    C3 C2 H2 . . 119.7 ?
    C1 C2 H2 . . 119.7 ?
    C2 C3 C4 . . 119.18(17) ?
    C2 C3 H3 . . 120.4 ?
    C4 C3 H3 . . 120.4 ?
    C5 C4 C3 . . 120.35(19) ?
    C5 C4 H4 . . 119.8 ?
    C3 C4 H4 . . 119.8 ?
    C4 C5 C6 . . 120.80(16) ?
    C4 C5 H5 . . 119.6 ?
    C6 C5 H5 . . 119.6 ?
    C1 C6 C5 . . 118.13(14) ?
    C1 C6 C7 . . 122.40(14) ?
    C5 C6 C7 . . 119.42(12) ?
    N1 C7 C8 . . 108.53(11) ?
    N1 C7 C6 . . 111.44(11) ?
    C8 C7 C6 . . 116.13(11) ?
    N1 C7 H7 . . 106.7 ?
    C8 C7 H7 . . 106.7 ?
    C6 C7 H7 . . 106.7 ?
    C9 C8 C7 . . 112.77(12) ?
    C9 C8 H8A . . 109.0 ?
    C7 C8 H8A . . 109.0 ?
    C9 C8 H8B . . 109.0 ?
    C7 C8 H8B . . 109.0 ?
    H8A C8 H8B . . 107.8 ?
    C8 C9 C10 . . 112.41(12) ?
    C8 C9 H9A . . 109.1 ?
    C10 C9 H9A . . 109.1 ?
    C8 C9 H9B . . 109.1 ?
    C10 C9 H9B . . 109.1 ?
    H9A C9 H9B . . 107.9 ?
    C12 C10 C9 . . 110.51(14) ?
    C12 C10 C11 . . 107.52(13) ?
    C9 C10 C11 . . 109.57(14) ?
    C12 C10 C13 . . 110.43(14) ?
    C9 C10 C13 . . 111.76(11) ?
    C11 C10 C13 . . 106.88(13) ?
    C10 C11 H11A . . 109.5 ?
    C10 C11 H11B . . 109.5 ?
    H11A C11 H11B . . 109.5 ?
    C10 C11 H11C . . 109.5 ?
    H11A C11 H11C . . 109.5 ?
    H11B C11 H11C . . 109.5 ?
    C10 C12 H12A . . 109.5 ?
    C10 C12 H12B . . 109.5 ?
    H12A C12 H12B . . 109.5 ?
    C10 C12 H12C . . 109.5 ?
    H12A C12 H12C . . 109.5 ?
    H12B C12 H12C . . 109.5 ?
    N1 C13 C14 . . 111.88(11) ?
    N1 C13 C10 . . 109.68(11) ?
    C14 C13 C10 . . 119.26(12) ?
    N1 C13 H13 . . 104.9 ?
    C14 C13 H13 . . 104.9 ?
    C10 C13 H13 . . 104.9 ?
    C19 C14 C15 . . 117.72(16) ?
    C19 C14 C13 . . 116.89(14) ?
    C15 C14 C13 . . 125.35(14) ?
    C16 C15 C14 . . 120.80(18) ?
    C16 C15 H15 . . 119.6 ?
    C14 C15 H15 . . 119.6 ?
    C15 C16 C17 . . 120.2(2) ?
    C15 C16 H16 . . 119.9 ?
    C17 C16 H16 . . 119.9 ?
    C18 C17 C16 . . 120.09(19) ?
    C18 C17 H17 . . 120.0 ?
    C16 C17 H17 . . 120.0 ?
    C17 C18 C19 . . 119.9(2) ?
    C17 C18 H18 . . 120.1 ?
    C19 C18 H18 . . 120.1 ?
    C14 C19 C18 . . 121.28(19) ?
    C14 C19 H19 . . 119.4 ?
    C18 C19 H19 . . 119.4 ?
    O1 C20 N1 . . 123.03(14) ?
    O1 C20 C21 . . 117.96(13) ?
    N1 C20 C21 . . 119.00(13) ?
    C20 C21 Cl1 . . 111.42(12) ?
    C20 C21 H21A . . 109.3 ?
    Cl1 C21 H21A . . 109.3 ?
    C20 C21 H21B . . 109.3 ?
    Cl1 C21 H21B . . 109.3 ?
    H21A C21 H21B . . 108.0 ?
    C20 N1 C7 . . 123.13(12) ?
    C20 N1 C13 . . 117.91(11) ?
    C7 N1 C13 . . 118.95(10) ?
loop_
    _geom_torsion_atom_site_label_1
    _geom_torsion_atom_site_label_2
    _geom_torsion_atom_site_label_3
    _geom_torsion_atom_site_label_4
    _geom_torsion_site_symmetry_1
    _geom_torsion_site_symmetry_2
    _geom_torsion_site_symmetry_3
    _geom_torsion_site_symmetry_4
    _geom_torsion
    _geom_torsion_publ_flag
    C6 C1 C2 C3 . . . . 0.2(3) ?
    C1 C2 C3 C4 . . . . 1.5(4) ?
    C2 C3 C4 C5 . . . . -1.4(3) ?
    C3 C4 C5 C6 . . . . -0.5(3) ?
    C2 C1 C6 C5 . . . . -2.0(3) ?
    C2 C1 C6 C7 . . . . -179.24(17) ?
    C4 C5 C6 C1 . . . . 2.2(2) ?
    C4 C5 C6 C7 . . . . 179.49(15) ?
    C1 C6 C7 N1 . . . . -141.81(15) ?
    C5 C6 C7 N1 . . . . 41.02(17) ?
    C1 C6 C7 C8 . . . . -16.9(2) ?
    C5 C6 C7 C8 . . . . 165.97(13) ?
    N1 C7 C8 C9 . . . . 52.72(16) ?
    C6 C7 C8 C9 . . . . -73.70(16) ?
    C7 C8 C9 C10 . . . . -54.77(17) ?
    C8 C9 C10 C12 . . . . 175.17(13) ?
    C8 C9 C10 C11 . . . . -66.52(16) ?
    C8 C9 C10 C13 . . . . 51.76(17) ?
    C12 C10 C13 N1 . . . . -171.49(12) ?
    C9 C10 C13 N1 . . . . -48.04(15) ?
    C11 C10 C13 N1 . . . . 71.84(15) ?
    C12 C10 C13 C14 . . . . -40.64(18) ?
    C9 C10 C13 C14 . . . . 82.81(16) ?
    C11 C10 C13 C14 . . . . -157.31(13) ?
    N1 C13 C14 C19 . . . . -87.25(15) ?
    C10 C13 C14 C19 . . . . 142.88(14) ?
    N1 C13 C14 C15 . . . . 90.66(17) ?
    C10 C13 C14 C15 . . . . -39.2(2) ?
    C19 C14 C15 C16 . . . . 1.8(2) ?
    C13 C14 C15 C16 . . . . -176.05(15) ?
    C14 C15 C16 C17 . . . . -0.4(3) ?
    C15 C16 C17 C18 . . . . -1.1(3) ?
    C16 C17 C18 C19 . . . . 1.0(3) ?
    C15 C14 C19 C18 . . . . -1.9(2) ?
    C13 C14 C19 C18 . . . . 176.13(16) ?
    C17 C18 C19 C14 . . . . 0.6(3) ?
    O1 C20 C21 Cl1 . . . . 107.89(16) ?
    N1 C20 C21 Cl1 . . . . -71.80(17) ?
    O1 C20 N1 C7 . . . . 173.64(14) ?
    C21 C20 N1 C7 . . . . -6.7(2) ?
    O1 C20 N1 C13 . . . . -5.6(2) ?
    C21 C20 N1 C13 . . . . 174.10(13) ?
    C8 C7 N1 C20 . . . . 126.99(14) ?
    C6 C7 N1 C20 . . . . -103.91(15) ?
    C8 C7 N1 C13 . . . . -53.80(15) ?
    C6 C7 N1 C13 . . . . 75.29(14) ?
    C14 C13 N1 C20 . . . . 96.58(15) ?
    C10 C13 N1 C20 . . . . -128.75(13) ?
    C14 C13 N1 C7 . . . . -82.66(14) ?
    C10 C13 N1 C7 . . . . 52.00(15) ?
loop_
    _geom_hbond_atom_site_label_D
    _geom_hbond_atom_site_label_H
    _geom_hbond_atom_site_label_A
    _geom_hbond_site_symmetry_A
    _geom_hbond_distance_DH
    _geom_hbond_distance_HA
    _geom_hbond_distance_DA
    _geom_hbond_angle_DHA
    _geom_hbond_publ_flag
    C7 H7 Cl1 . 0.98 2.68 3.3736(16) 128 yes
    C13 H13 O1 . 0.98 2.27 2.732(2) 108 yes
data_New_Global_Publ_Block
_journal_date_recd_electronic     2013-07-24
_journal_date_accepted     2013-08-08
_journal_name_full     'Acta Crystallographica, Section E'
_journal_year     2013
_journal_volume     69
_journal_issue      9
_journal_page_first     o1424
_journal_page_last     o1424
_journal_paper_category     QO
_journal_paper_doi     10.1107/S1600536813022289
_journal_coeditor_code     SU2628
_publ_contact_author_name     'G. Usha'
_publ_contact_author_address
;
PG and Research Department of Physics
Queen Mary's College
Chennai-4
Tamilnadu
India
;
_publ_contact_author_email     'guqmc@yahoo.com'
_publ_contact_author_fax     ?
_publ_contact_author_phone     '9150761514'
_publ_section_title
;
2-Chloro-1-(3,3-dimethyl-2,6-diphenylpiperidin-1-yl)ethanone
;
loop_
    _publ_author_name
    _publ_author_address
    'Prathebha, K. '
;
PG and Research Department of Physics
Queen Mary's College
Chennai-4
Tamilnadu
India
;
    'Revathi, B. K.'
;
PG and Research Department of Physics
Queen Mary's College
Chennai-4
Tamilnadu
India
;
    'Usha, G.'
;
PG and Research Department of Physics
Queen Mary's College
Chennai-4
Tamilnadu
India
;
    'Ponnuswamy, S.'
;
Department of Chemistry,
Government Arts College (Autonomous),
Coimbatore 641 018,
Tamilnadu
India
;
    'Abdul Basheer, S.'
;
Department of Chemistry,
Government Arts College (Autonomous),
Coimbatore 641 018,
Tamilnadu
India
;
