# Supplementary material for: 2-Chloro-1-(3,3-dimethyl-2,6-di­phenyl­piperidin-1-yl)ethanone
Source: Acta Crystallogr Sect E Struct Rep Online. 2013 Aug 14;69(Pt 9):o1424. doi: 10.1107/S1600536813022289 (PMC3884441; doi:10.1107/S1600536813022289)
Supplement: Supplementary file 2 [file e-69-o1424-Isup2.hkl]

#
# h,k,l, Fc-squared, Fo-squared, sigma(Fo-squared) and status flag
#
data_I
_shelx_title ' CA3DMP in P-1'
_shelx_refln_list_code          4
_shelx_F_calc_maximum       80.77
_exptl_crystal_F_000       364.00
_reflns_d_resolution_high  0.7920
 
loop_
 _symmetry_equiv_pos_as_xyz
 'x, y, z'
 '-x, -y, -z'
 
_cell_length_a     7.5488
_cell_length_b     9.9706
_cell_length_c    12.9887
_cell_angle_alpha 106.783
_cell_angle_beta   93.022
_cell_angle_gamma 102.347
 
_shelx_F_squared_multiplier     1.000
 
loop_
 _refln_index_h
 _refln_index_k
 _refln_index_l
 _refln_F_squared_calc
 _refln_F_squared_meas
 _refln_F_squared_sigma
 _refln_observed_status
   1   0   0      993.94      985.29     11.20 o
   2   0   0     1780.08     1768.61     24.69 o
   3   0   0      220.14      210.58      7.80 o
   4   0   0       33.75       34.52      0.76 o
   5   0   0      177.96      183.55      3.49 o
   6   0   0        0.97        1.81      0.28 o
   7   0   0       48.11       45.41      2.04 o
   8   0   0       10.81       12.80      1.21 o
   9   0   0        3.64        5.67      1.02 o
  -9   1   0        3.47        6.50      1.08 o
  -8   1   0        0.78       -0.19      0.51 o
  -7   1   0      154.18      151.41      4.36 o
  -6   1   0       56.57       52.38      1.47 o
  -5   1   0        0.56        0.23      0.28 o
  -4   1   0      726.10      792.43     11.59 o
  -3   1   0       50.75       49.55      1.00 o
  -2   1   0     3612.37     3249.12     76.74 o
  -1   1   0     1976.23     1881.55     27.66 o
   0   1   0      349.36      345.09      3.33 o
   1   1   0     2179.21     2108.91     22.68 o
   2   1   0     1560.09     1593.78     17.10 o
   3   1   0      547.55      577.29      7.54 o
   4   1   0       68.59       72.11      1.32 o
   5   1   0      310.74      342.99      7.62 o
   6   1   0       96.00       60.25      2.67 o
   7   1   0        1.97        2.36      0.64 o
   8   1   0        1.81        1.78      0.70 o
  -9   2   0       32.11       36.16      1.42 o
  -8   2   0        0.20        0.71      0.44 o
  -7   2   0        3.62        2.74      0.80 o
  -6   2   0      230.85      236.80      4.37 o
  -5   2   0      297.62      315.05      4.33 o
  -4   2   0        2.92        6.27      0.23 o
  -3   2   0      386.84      410.70      4.90 o
  -2   2   0     2709.23     2494.76     27.21 o
  -1   2   0     6098.33     5158.18     66.51 o
   0   2   0       15.47       15.23      0.33 o
   1   2   0      477.28      469.21      4.48 o
   2   2   0       28.24       23.32      0.32 o
   3   2   0       70.47       69.03      1.05 o
   4   2   0      596.97      589.43      7.79 o
   5   2   0        0.01        0.41      0.31 o
   6   2   0       51.54       52.51      1.68 o
   7   2   0        1.18        1.21      0.64 o
   8   2   0        1.26        1.85      0.76 o
  -9   3   0       10.23       10.62      1.08 o
  -8   3   0        0.81        0.63      0.36 o
  -7   3   0        0.51        1.25      0.47 o
  -6   3   0      145.39      148.27      2.97 o
  -5   3   0      426.59      433.26      5.29 o
  -4   3   0      132.87      138.01      1.94 o
  -3   3   0      445.50      448.63      8.30 o
  -2   3   0      299.40      253.75      3.10 o
  -1   3   0     1858.52     1771.10     20.91 o
   0   3   0      283.88      307.63      3.44 o
   1   3   0       57.44       72.05      0.86 o
   2   3   0      178.37      177.12      1.86 o
   3   3   0       17.18       20.44      0.79 o
   4   3   0       38.59       38.77      1.56 o
   5   3   0       67.44       60.99      1.48 o
   6   3   0       33.15       33.57      1.32 o
   7   3   0       96.52      105.23      2.95 o
   8   3   0        2.06        2.10      0.83 o
  -9   4   0        1.46        0.39      0.40 o
  -8   4   0       10.97       11.45      0.67 o
  -7   4   0        2.72        3.57      0.45 o
  -6   4   0       59.40       57.25      1.55 o
  -5   4   0      926.19      923.98     10.99 o
  -4   4   0      197.20      200.50      3.13 o
  -3   4   0       59.22       46.73      0.69 o
  -2   4   0      811.68      901.34      9.11 o
  -1   4   0      128.49       95.96      1.30 o
   0   4   0       95.76       89.50      1.20 o
   1   4   0      200.67      186.42      2.26 o
   2   4   0      292.64      280.87      3.42 o
   3   4   0        0.41        0.78      0.27 o
   4   4   0       76.43       77.50      1.71 o
   5   4   0      359.53      346.78      6.17 o
   6   4   0       20.43       20.24      2.42 o
   7   4   0        0.42        0.12      0.48 o
  -9   5   0        0.27        0.14      0.37 o
  -8   5   0       16.31       18.72      0.86 o
  -7   5   0       28.44       28.98      3.44 o
  -6   5   0      149.53      138.43      3.33 o
  -5   5   0       14.63       12.16      0.80 o
  -4   5   0        5.01        4.48      0.33 o
  -3   5   0       28.24       23.61      0.45 o
  -2   5   0      777.70      750.44      8.24 o
  -1   5   0      160.30      194.39      2.28 o
   0   5   0       29.17       17.56      0.44 o
   1   5   0        0.04        0.38      0.11 o
   2   5   0       92.08       95.37      1.41 o
   3   5   0        0.66        0.71      0.15 o
   4   5   0      154.04      145.60      2.86 o
   5   5   0       95.07       94.13      2.12 o
   6   5   0        0.18        0.25      0.67 o
   7   5   0        1.94        3.82      0.73 o
  -9   6   0        0.92        1.26      0.99 o
  -8   6   0        6.75        3.77      0.67 o
  -7   6   0        3.69        3.82      0.73 o
  -6   6   0       25.95       24.98      1.08 o
  -5   6   0        4.61        6.49      0.73 o
  -4   6   0        4.37        4.09      0.34 o
  -3   6   0      112.76      133.58      2.43 o
  -2   6   0       21.36       23.81      0.48 o
  -1   6   0       40.57       36.22      0.64 o
   0   6   0      125.18      123.06      1.90 o
   1   6   0      197.25      189.87      2.24 o
   2   6   0       21.12       21.95      0.52 o
   3   6   0        8.40        8.02      0.34 o
   4   6   0      259.08      252.56      5.78 o
   5   6   0        0.32        0.46      0.57 o
   6   6   0        5.60        7.41      0.81 o
  -8   7   0        7.16        6.27      0.75 o
  -7   7   0        0.00       -0.34      0.48 o
  -6   7   0        0.80       -0.01      0.39 o
  -5   7   0       22.17       17.73      0.88 o
  -4   7   0        1.02        0.82      0.29 o
  -3   7   0        7.11        6.50      0.28 o
  -2   7   0        1.36        2.42      0.20 o
  -1   7   0       13.94       13.93      0.41 o
   0   7   0        8.14        6.14      0.29 o
   1   7   0       20.07       17.41      0.48 o
   2   7   0      332.38      319.38      4.27 o
   3   7   0        4.56        3.97      0.33 o
   4   7   0        0.49        0.43      0.43 o
   5   7   0        0.16        1.22      0.53 o
   6   7   0       19.41       21.66      1.26 o
  -8   8   0        5.50        4.70      0.73 o
  -7   8   0       13.38       15.32      1.21 o
  -6   8   0       42.38       40.06      1.50 o
  -5   8   0        6.32        5.01      0.60 o
  -4   8   0       41.61       45.05      1.27 o
  -3   8   0        4.02        4.49      0.28 o
  -2   8   0        1.21        2.20      0.24 o
  -1   8   0       10.13       11.39      0.48 o
   0   8   0      127.86      123.71      1.88 o
   1   8   0        7.34        7.60      0.45 o
   2   8   0       51.13       46.25      1.05 o
   3   8   0      105.76      101.07      1.83 o
   4   8   0       95.66       96.67      2.86 o
   5   8   0        2.01        2.72      0.66 o
  -7   9   0        0.31        0.57      0.52 o
  -6   9   0        0.32       -0.30      0.40 o
  -5   9   0        0.39        0.27      0.89 o
  -4   9   0       29.42       25.51      1.10 o
  -3   9   0       99.56       96.89      1.57 o
  -2   9   0      108.40      108.05      1.73 o
  -1   9   0      121.90      112.78      1.80 o
   0   9   0       21.97       23.17      0.94 o
   1   9   0        0.57        0.37      0.25 o
   2   9   0        1.10        1.03      0.29 o
   3   9   0       15.39       19.39      0.66 o
   4   9   0        1.01        0.47      0.55 o
  -6  10   0        4.12        3.36      0.62 o
  -5  10   0       12.40       13.62      0.96 o
  -4  10   0        0.35       -0.04      0.44 o
  -3  10   0        0.39        0.11      0.20 o
  -2  10   0        5.55        5.31      0.36 o
  -1  10   0       20.87       23.22      0.74 o
   0  10   0       15.03       18.11      0.73 o
   1  10   0        0.20       -0.17      0.25 o
   2  10   0        0.00        0.07      0.31 o
   3  10   0        0.01       -0.09      0.28 o
  -5  11   0        4.35        5.14      0.75 o
  -4  11   0        7.43        8.49      0.80 o
  -3  11   0        8.69        9.91      0.49 o
  -2  11   0        0.19        0.99      0.30 o
  -1  11   0        0.79        0.43      0.31 o
   0  11   0        2.10        3.78      0.74 o
   1  11   0        2.10        2.08      0.37 o
  -3  12   0        7.61        6.24      0.51 o
  -2  12   0       17.83       16.47      0.75 o
   1 -12   1        1.06        0.70      0.33 o
   2 -12   1        0.39        0.15      0.32 o
   3 -12   1       23.78       25.92      0.85 o
  -2 -11   1       28.93       34.04      1.50 o
  -1 -11   1        0.15        0.59      0.43 o
   0 -11   1        0.15        0.13      0.30 o
   1 -11   1        1.40        1.16      0.31 o
   2 -11   1        1.68        1.37      0.44 o
   3 -11   1       15.74       14.78      0.57 o
   4 -11   1        4.95        6.76      0.78 o
   5 -11   1        3.29        2.00      0.60 o
  -3 -10   1       14.94       14.65      0.76 o
  -2 -10   1       56.99       59.29      1.31 o
  -1 -10   1        0.17        0.17      0.25 o
   0 -10   1        0.59        0.30      0.27 o
   1 -10   1       40.53       39.71      0.99 o
   2 -10   1       21.41       25.19      0.68 o
   3 -10   1        1.85        2.75      0.29 o
   4 -10   1        7.12        8.34      0.72 o
   5 -10   1        0.33        0.01      0.47 o
   6 -10   1        0.71        1.32      0.56 o
   7 -10   1       18.76       23.20      1.28 o
  -4  -9   1        6.85        8.00      0.86 o
  -3  -9   1       49.37       47.02      1.04 o
  -2  -9   1       12.21       12.31      0.53 o
  -1  -9   1        0.12        0.26      0.23 o
   0  -9   1      168.48      161.33      2.69 o
   1  -9   1      108.52      104.37      1.68 o
   2  -9   1       24.65       26.15      0.67 o
   3  -9   1        0.92        1.16      0.35 o
   4  -9   1        6.72        6.35      0.67 o
   5  -9   1       48.07       49.08      1.68 o
   6  -9   1       83.33       86.82      2.90 o
   7  -9   1        2.83        5.43      1.56 o
  -5  -8   1        1.83        2.49      0.65 o
  -4  -8   1        0.07        0.40      0.61 o
  -3  -8   1       57.92       56.06      1.14 o
  -2  -8   1      129.52      120.90      2.09 o
  -1  -8   1      106.03      110.47      1.93 o
   0  -8   1       50.36       51.28      0.96 o
   1  -8   1      484.24      470.74      5.73 o
   2  -8   1      462.69      463.95      5.66 o
   3  -8   1        8.74        6.73      0.32 o
   4  -8   1        2.38        2.94      0.45 o
   5  -8   1       92.40       90.45      2.45 o
   6  -8   1        2.62        1.87      0.53 o
   7  -8   1        0.72        0.81      0.47 o
   8  -8   1        5.53        6.90      0.83 o
  -6  -7   1        1.73        3.04      0.66 o
  -5  -7   1       49.74       48.53      1.83 o
  -4  -7   1        9.50        9.30      0.76 o
  -3  -7   1        4.02        5.29      0.44 o
  -2  -7   1       49.60       45.87      0.85 o
  -1  -7   1       23.20       16.50      0.40 o
   0  -7   1      123.38      118.55      1.65 o
   1  -7   1        0.38        0.04      0.16 o
   2  -7   1       65.65       58.55      0.93 o
   3  -7   1      432.76      445.40      5.37 o
   4  -7   1        1.94        1.86      0.39 o
   5  -7   1       42.72       43.41      1.50 o
   6  -7   1       23.69       24.25      1.75 o
   7  -7   1        1.01        3.02      0.80 o
   8  -7   1        0.29       -0.48      0.48 o
  -6  -6   1       35.19       37.95      1.61 o
  -5  -6   1        2.78        3.50      0.59 o
  -4  -6   1      839.10      831.60     17.21 o
  -3  -6   1        0.09       -0.13      0.13 o
  -2  -6   1        6.94        7.02      0.30 o
  -1  -6   1        3.40        3.78      0.19 o
   0  -6   1        6.84        4.78      0.23 o
   1  -6   1      181.57      166.16      2.15 o
   2  -6   1      288.85      306.61      3.75 o
   3  -6   1      326.32      340.62      3.79 o
   4  -6   1        6.64        8.64      0.40 o
   5  -6   1        3.79        3.94      0.86 o
   6  -6   1       10.81       12.32      0.80 o
   7  -6   1       30.20       34.56      1.91 o
   8  -6   1        0.65       -0.43      0.43 o
   9  -6   1        4.08        4.61      0.73 o
  -7  -5   1       22.06       19.95      1.50 o
  -6  -5   1       51.10       54.91      1.89 o
  -5  -5   1      239.70      238.78      5.52 o
  -4  -5   1       30.34       31.44      0.97 o
  -3  -5   1        8.06        6.87      0.41 o
  -2  -5   1      118.52      113.70      1.53 o
  -1  -5   1       52.57       46.08      0.71 o
   0  -5   1       38.46       30.83      0.55 o
   1  -5   1      565.63      573.52      6.77 o
   2  -5   1      407.98      436.80      5.19 o
   3  -5   1       26.91       28.40      0.87 o
   4  -5   1        9.71       14.00      0.44 o
   5  -5   1       16.73       21.08      1.24 o
   6  -5   1        4.99        4.43      0.53 o
   7  -5   1       10.02       10.09      1.13 o
   8  -5   1        0.08        0.59      0.39 o
   9  -5   1        0.11       -0.30      0.41 o
  -8  -4   1        1.35        2.67      0.89 o
  -7  -4   1        9.97       12.51      1.62 o
  -6  -4   1       26.90       28.53      2.17 o
  -5  -4   1       35.35       40.80      1.45 o
  -4  -4   1       13.77       14.33      0.61 o
  -3  -4   1      290.51      285.71      3.90 o
  -2  -4   1       61.14       68.95      0.95 o
  -1  -4   1       97.39       80.15      0.99 o
   0  -4   1     2069.06     2087.47     24.07 o
   1  -4   1        1.94        1.59      0.13 o
   2  -4   1       44.40       44.13      0.64 o
   3  -4   1      346.50      380.68      5.51 o
   4  -4   1       25.87       19.76      0.41 o
   5  -4   1        0.14       -0.03      0.68 o
   6  -4   1      136.88      148.33      2.80 o
   7  -4   1        0.03       -0.44      0.44 o
   8  -4   1       21.02       19.66      1.83 o
   9  -4   1        5.26        7.96      0.65 o
  -8  -3   1        1.93        1.53      0.76 o
  -7  -3   1       23.00       26.34      1.25 o
  -6  -3   1        1.85        1.53      0.46 o
  -5  -3   1       82.61       82.63      2.90 o
  -4  -3   1        0.30        0.94      0.26 o
  -3  -3   1       51.85       60.13      0.99 o
  -2  -3   1      196.04      194.94      2.19 o
  -1  -3   1        4.24        6.06      0.30 o
   0  -3   1     1183.32     1187.98     15.13 o
   1  -3   1       36.52       47.33      0.65 o
   2  -3   1      449.55      461.14      5.52 o
   3  -3   1       22.90       15.12      0.32 o
   4  -3   1       27.85       26.12      0.44 o
   5  -3   1       59.48       65.27      1.05 o
   6  -3   1        0.63        1.57      0.34 o
   7  -3   1       43.57       40.57      1.13 o
   8  -3   1       13.87       11.78      0.82 o
   9  -3   1       32.23       35.38      1.50 o
  -8  -2   1        7.26        8.47      1.08 o
  -7  -2   1       19.92       23.14      1.09 o
  -6  -2   1       13.43       12.67      0.76 o
  -5  -2   1        0.50        0.05      0.29 o
  -4  -2   1      123.58      126.63      2.11 o
  -3  -2   1       29.64       24.53      0.51 o
  -2  -2   1     2016.33     1997.61     27.89 o
  -1  -2   1      362.77      350.34      5.15 o
   0  -2   1      195.99      187.65      2.70 o
   1  -2   1     1577.56     1406.40     24.10 o
   2  -2   1     1119.16     1124.43     15.16 o
   3  -2   1      488.88      454.57      6.05 o
   4  -2   1      681.74      735.39      8.92 o
   5  -2   1        0.74        0.77      0.18 o
   6  -2   1       39.03       39.53      1.30 o
   7  -2   1       10.74       12.37      0.80 o
   8  -2   1       35.69       30.95      1.72 o
   9  -2   1        4.85        3.72      1.46 o
  -9  -1   1        0.20        0.89      0.83 o
  -8  -1   1        0.13       -0.38      0.51 o
  -7  -1   1       31.54       29.42      1.66 o
  -6  -1   1       41.69       41.08      1.85 o
  -5  -1   1       22.57       23.24      0.69 o
  -4  -1   1        0.23        0.20      0.20 o
  -3  -1   1       10.23        5.26      0.26 o
  -2  -1   1      804.94      826.15     10.39 o
  -1  -1   1      136.52      127.48      1.86 o
   0  -1   1     3983.42     3041.92     81.35 o
   1  -1   1        1.41        1.24      0.05 o
   2  -1   1     6523.29     6181.07     73.47 o
   3  -1   1       20.55       29.34      0.54 o
   4  -1   1      586.14      520.76      7.71 o
   5  -1   1      240.22      230.13      3.64 o
   6  -1   1        0.09        0.31      0.30 o
   7  -1   1       70.64       70.34      2.04 o
   8  -1   1        2.22        1.78      0.70 o
   9  -1   1        1.93        0.89      0.83 o
  -9   0   1        0.17       -0.06      0.70 o
  -8   0   1       11.81       11.27      1.15 o
  -7   0   1        0.89        0.96      0.57 o
  -6   0   1        9.25        8.89      0.45 o
  -5   0   1       79.53       81.88      1.67 o
  -4   0   1       86.03       61.60      4.34 o
  -3   0   1     1001.39     1016.68     19.54 o
  -2   0   1     5039.81     4587.63     88.01 o
  -1   0   1      799.59      871.02     10.00 o
   0   0   1       74.13       92.67      1.25 o
   1   0   1      439.95      466.23      4.22 o
   2   0   1     2091.73     2057.71     21.10 o
   3   0   1     2910.59     3085.17     39.41 o
   4   0   1     1386.36     1510.60     21.88 o
   5   0   1      203.87      198.04      3.20 o
   6   0   1       21.24       21.49      0.69 o
   7   0   1        6.82        4.20      0.76 o
   8   0   1        2.78        2.80      0.76 o
   9   0   1        8.71       11.02      1.27 o
  -9   1   1        0.08        0.70      0.76 o
  -8   1   1        8.03        7.64      0.96 o
  -7   1   1        8.62        7.76      1.53 o
  -6   1   1        7.89        6.97      0.48 o
  -5   1   1       37.26       38.63      0.92 o
  -4   1   1      271.99      256.04      5.20 o
  -3   1   1       21.19       24.50      0.58 o
  -2   1   1     2730.59     2716.13     29.61 o
  -1   1   1      224.60      208.76      2.90 o
   0   1   1     3741.08     3064.22     46.91 o
   1   1   1     2605.94     2554.87     25.81 o
   2   1   1      535.42      568.39      5.14 o
   3   1   1      460.09      544.93     11.36 o
   4   1   1        9.03       11.19      0.39 o
   5   1   1       60.10       62.42      1.44 o
   6   1   1       37.65       33.75      1.25 o
   7   1   1        8.66        7.01      0.89 o
   8   1   1        0.67       -0.19      0.57 o
  -9   2   1        4.89        6.56      0.72 o
  -8   2   1       13.07       12.51      0.79 o
  -7   2   1        0.23       -0.35      0.35 o
  -6   2   1      103.76      102.67      1.58 o
  -5   2   1       22.64       25.05      0.51 o
  -4   2   1       22.52       25.48      0.45 o
  -3   2   1       98.92       91.49      1.31 o
  -2   2   1      145.19      151.42      2.10 o
  -1   2   1        0.39        0.78      0.04 o
   0   2   1     2649.42     2495.68     27.05 o
   1   2   1       66.93       62.19      0.78 o
   2   2   1      117.83      120.70      1.46 o
   3   2   1       49.20       43.87      0.68 o
   4   2   1       71.16       82.61      1.19 o
   5   2   1        0.13        0.66      0.29 o
   6   2   1       33.19       29.02      1.19 o
   7   2   1        3.22        3.69      0.83 o
   8   2   1        0.54        0.76      0.70 o
  -9   3   1        0.00       -0.33      0.43 o
  -8   3   1        1.11        1.13      0.57 o
  -7   3   1      152.72      152.80      2.91 o
  -6   3   1      261.26      244.38      4.24 o
  -5   3   1      124.19      132.41      1.93 o
  -4   3   1        6.14        4.41      0.20 o
  -3   3   1      352.05      359.62      4.86 o
  -2   3   1       62.93       72.24      1.28 o
  -1   3   1      677.48      674.53      7.36 o
   0   3   1     1104.33     1095.27     11.89 o
   1   3   1       89.57       98.15      1.12 o
   2   3   1       13.25       10.88      0.25 o
   3   3   1      354.72      340.09      3.99 o
   4   3   1        7.28        5.92      0.31 o
   5   3   1       33.80       31.82      1.00 o
   6   3   1        4.19        4.21      0.80 o
   7   3   1        4.99        7.07      0.96 o
   8   3   1       28.63       36.81      2.10 o
  -9   4   1        2.04        1.92      0.49 o
  -8   4   1       17.28       14.06      0.71 o
  -7   4   1       92.59       97.11      2.61 o
  -6   4   1      168.45      168.44      4.84 o
  -5   4   1       31.93       32.99      0.73 o
  -4   4   1       48.04       41.37      0.82 o
  -3   4   1      120.48      122.11      2.06 o
  -2   4   1      812.45      870.11     11.16 o
  -1   4   1      476.52      548.09      6.05 o
   0   4   1       62.16       63.51      0.85 o
   1   4   1      266.88      296.86      3.15 o
   2   4   1      443.15      455.39      5.01 o
   3   4   1      222.19      204.67      2.77 o
   4   4   1      103.61       98.82      1.73 o
   5   4   1       15.35       13.24      0.67 o
   6   4   1        0.29        0.42      0.36 o
   7   4   1        2.39        2.67      0.70 o
  -9   5   1       14.41       14.19      2.80 o
  -8   5   1        4.43        4.41      0.64 o
  -7   5   1        0.17        1.45      0.51 o
  -6   5   1       26.87       24.07      1.40 o
  -5   5   1       13.47       18.02      0.64 o
  -4   5   1        5.16        5.47      0.24 o
  -3   5   1       80.27       83.32      1.19 o
  -2   5   1      304.79      327.09      3.43 o
  -1   5   1      285.55      318.62      3.63 o
   0   5   1       28.40       23.42      0.45 o
   1   5   1        8.88       20.30      0.38 o
   2   5   1      162.30      162.35      2.27 o
   3   5   1       11.76        9.90      0.35 o
   4   5   1        2.27        2.53      0.29 o
   5   5   1        1.43        1.47      0.40 o
   6   5   1       67.02       68.47      2.23 o
   7   5   1       80.82       90.30      5.19 o
  -9   6   1        0.06        0.33      0.50 o
  -8   6   1        1.60        1.39      0.53 o
  -7   6   1       35.67       40.01      1.48 o
  -6   6   1        5.94        5.56      0.59 o
  -5   6   1       26.21       24.67      1.46 o
  -4   6   1       29.87       35.90      0.83 o
  -3   6   1      184.61      192.64      2.53 o
  -2   6   1       11.05        6.86      0.25 o
  -1   6   1      145.67      141.58      1.77 o
   0   6   1       54.36       58.70      0.88 o
   1   6   1        7.00        9.53      0.31 o
   2   6   1      132.16      124.07      1.84 o
   3   6   1        6.71        7.39      0.36 o
   4   6   1       30.07       30.89      0.82 o
   5   6   1        0.67        0.32      0.51 o
   6   6   1       23.00       21.20      1.26 o
  -8   7   1        2.80        4.82      0.70 o
  -7   7   1        2.35        2.29      0.53 o
  -6   7   1        8.39        8.63      0.69 o
  -5   7   1       27.24       25.00      1.59 o
  -4   7   1        0.07       -0.11      0.31 o
  -3   7   1        1.86        1.21      0.20 o
  -2   7   1      293.40      300.54      3.61 o
  -1   7   1        0.54       -0.14      0.14 o
   0   7   1       84.55       78.41      1.36 o
   1   7   1        4.95        4.62      0.46 o
   2   7   1       59.34       56.08      1.03 o
   3   7   1       16.76       16.85      0.51 o
   4   7   1       10.00        9.85      0.58 o
   5   7   1       48.36       47.07      1.83 o
  -8   8   1        5.17        6.19      0.80 o
  -7   8   1        0.64        0.96      0.49 o
  -6   8   1        0.91        3.69      1.02 o
  -5   8   1       31.56       37.96      1.72 o
  -4   8   1        0.01        0.59      0.33 o
  -3   8   1      169.59      161.82      2.34 o
  -2   8   1      266.38      275.73      4.57 o
  -1   8   1       51.66       44.78      0.89 o
   0   8   1        3.38        2.94      0.27 o
   1   8   1      130.24      120.68      2.15 o
   2   8   1        0.60        0.73      0.27 o
   3   8   1       20.96       22.20      0.71 o
   4   8   1        0.59        1.31      0.37 o
   5   8   1       12.20       15.91      1.12 o
  -7   9   1       36.94       40.15      1.59 o
  -6   9   1        2.83        2.67      0.53 o
  -5   9   1        8.14        7.83      0.72 o
  -4   9   1        0.84        1.35      0.80 o
  -3   9   1       36.49       36.19      0.76 o
  -2   9   1       20.15       23.71      1.03 o
  -1   9   1        0.35        0.70      0.24 o
   0   9   1       13.77       11.21      0.60 o
   1   9   1        3.07        4.10      0.37 o
   2   9   1       62.76       59.56      1.31 o
   3   9   1       10.16       10.77      0.94 o
   4   9   1        9.30       10.42      0.69 o
  -6  10   1        0.51        1.26      0.55 o
  -5  10   1        3.45        4.14      1.08 o
  -4  10   1        0.30       -0.22      0.43 o
  -3  10   1       33.72       38.51      0.82 o
  -2  10   1       37.10       36.44      0.84 o
  -1  10   1        3.63        4.31      0.39 o
   0  10   1        0.11        0.04      0.36 o
   1  10   1       10.59       10.00      0.65 o
   2  10   1       24.64       27.53      0.87 o
  -5  11   1        6.22        9.57      0.89 o
  -4  11   1        1.13        0.74      0.55 o
  -3  11   1       14.25       13.43      0.85 o
  -2  11   1        5.97        6.32      0.56 o
  -1  11   1        0.05        0.02      0.27 o
   0  11   1       12.27       14.15      0.65 o
   1  11   1        3.77        5.20      0.47 o
   0 -12   2        0.18       -0.14      0.33 o
   1 -12   2        3.18        2.39      0.38 o
   2 -12   2        7.69        6.80      0.73 o
   3 -12   2        6.57        7.47      0.52 o
   4 -12   2        0.06        0.22      0.43 o
  -2 -11   2        1.29        0.61      0.31 o
  -1 -11   2        1.85        1.18      0.33 o
   0 -11   2        0.22       -0.25      0.25 o
   1 -11   2        2.74        3.04      0.45 o
   2 -11   2       15.18       15.75      0.76 o
   3 -11   2        2.07        2.50      0.36 o
   4 -11   2       15.16       16.74      0.84 o
   5 -11   2        0.43       -0.40      0.61 o
   6 -11   2        8.28        8.32      0.84 o
  -3 -10   2        0.51        0.18      0.36 o
  -2 -10   2        2.87        3.14      0.36 o
  -1 -10   2        7.86        9.32      0.48 o
   0 -10   2       36.49       34.64      0.91 o
   1 -10   2       38.45       39.07      1.40 o
   2 -10   2       15.40       15.59      0.59 o
   3 -10   2        2.12        1.72      0.26 o
   4 -10   2        4.47        3.22      0.30 o
   5 -10   2       10.05       11.59      0.90 o
   6 -10   2        2.40        1.74      0.60 o
   7 -10   2        0.76        0.34      0.55 o
  -4  -9   2        4.77        3.96      0.66 o
  -3  -9   2        9.89       11.10      0.63 o
  -2  -9   2       50.55       56.85      1.18 o
  -1  -9   2        8.32        8.23      0.45 o
   0  -9   2       50.73       49.34      1.09 o
   1  -9   2      133.66      134.61      2.06 o
   2  -9   2       14.89       16.35      0.52 o
   3  -9   2      260.07      269.45      3.74 o
   4  -9   2      170.61      160.43      2.58 o
   5  -9   2       52.85       52.44      1.74 o
   6  -9   2        8.82       11.73      0.88 o
   7  -9   2        8.21        7.73      1.15 o
  -5  -8   2        2.47        2.54      1.75 o
  -4  -8   2       50.14       51.29      1.81 o
  -3  -8   2       12.18       13.99      0.88 o
  -2  -8   2        1.76        1.66      0.27 o
  -1  -8   2      114.21      108.23      1.88 o
   0  -8   2      241.18      229.09      3.18 o
   1  -8   2       70.47       69.98      1.13 o
   2  -8   2      185.23      184.84      2.45 o
   3  -8   2       14.84       14.70      0.45 o
   4  -8   2       76.51       75.78      1.72 o
   5  -8   2       92.90       80.57      2.26 o
   6  -8   2       27.02       27.52      1.21 o
   7  -8   2        1.29        1.03      0.51 o
   8  -8   2        7.90        9.48      0.88 o
  -6  -7   2       48.17       52.95      2.01 o
  -5  -7   2        0.04        0.10      0.45 o
  -4  -7   2        7.23        7.86      0.71 o
  -3  -7   2        4.11        4.21      0.41 o
  -2  -7   2      429.81      424.17      6.18 o
  -1  -7   2       61.86       56.59      0.86 o
   0  -7   2       58.83       52.12      0.87 o
   1  -7   2      510.94      519.46      6.25 o
   2  -7   2        4.73        3.36      0.22 o
   3  -7   2        5.15        4.71      0.27 o
   4  -7   2        0.26        0.29      0.40 o
   5  -7   2       12.63        8.26      1.40 o
   6  -7   2       74.66       67.67      2.03 o
   7  -7   2        7.86        7.14      0.75 o
   8  -7   2        0.17        0.21      0.54 o
  -7  -6   2        8.58       10.25      0.98 o
  -6  -6   2       42.85       42.90      1.88 o
  -5  -6   2        4.32        3.91      0.73 o
  -4  -6   2      252.70      248.30      5.65 o
  -3  -6   2       72.34       70.73      1.29 o
  -2  -6   2      223.74      209.75      2.83 o
  -1  -6   2      513.67      545.11      5.99 o
   0  -6   2        2.01        2.47      0.24 o
   1  -6   2       32.67       31.62      0.58 o
   2  -6   2       10.55        7.19      0.26 o
   3  -6   2        9.91       11.06      0.30 o
   4  -6   2       76.00       66.81      1.26 o
   5  -6   2      179.01      186.92      5.38 o
   6  -6   2      163.35      156.53      4.97 o
   7  -6   2       25.96       24.91      2.13 o
   8  -6   2        0.42        1.59      0.58 o
   9  -6   2        5.28        4.66      0.79 o
  -7  -5   2       18.48       21.83      1.24 o
  -6  -5   2        9.82       11.59      0.88 o
  -5  -5   2      136.76      138.38      3.52 o
  -4  -5   2      182.45      178.28      3.36 o
  -3  -5   2      222.02      213.57      3.24 o
  -2  -5   2      657.95      671.23      7.23 o
  -1  -5   2     1065.82     1132.91     12.15 o
   0  -5   2        0.69        0.63      0.24 o
   1  -5   2      109.91       93.28      1.27 o
   2  -5   2       97.55      106.46      1.41 o
   3  -5   2      155.67      156.21      1.94 o
   4  -5   2        1.63        1.23      0.11 o
   5  -5   2      214.03      203.94      4.52 o
   6  -5   2       24.03       22.73      1.31 o
   7  -5   2        0.28       -0.29      0.29 o
   8  -5   2       17.68       21.36      0.89 o
   9  -5   2        0.03       -0.35      0.35 o
  -8  -4   2        0.83        0.32      0.76 o
  -7  -4   2        8.99       10.08      0.87 o
  -6  -4   2        2.91        4.00      0.58 o
  -5  -4   2      372.94      356.53      9.94 o
  -4  -4   2      427.80      410.60      8.72 o
  -3  -4   2      204.18      203.35      2.71 o
  -2  -4   2      254.79      271.55      3.95 o
  -1  -4   2       30.60       26.58      0.52 o
   0  -4   2      844.62      904.39     11.27 o
   1  -4   2        2.16        7.56      0.22 o
   2  -4   2       19.87       19.89      0.42 o
   3  -4   2      117.13      121.69      1.43 o
   4  -4   2       54.49       56.20      1.04 o
   5  -4   2      149.01      153.22      2.81 o
   6  -4   2       23.51       23.42      1.06 o
   7  -4   2       10.60       12.65      1.27 o
   8  -4   2       19.02       20.60      1.43 o
   9  -4   2        0.74        1.68      0.48 o
  -8  -3   2       11.33       12.55      1.27 o
  -7  -3   2       68.17       65.15      2.08 o
  -6  -3   2       11.80       14.28      0.87 o
  -5  -3   2       12.27       15.05      0.78 o
  -4  -3   2     1252.68     1233.84     24.86 o
  -3  -3   2        3.88        4.07      0.25 o
  -2  -3   2      150.56      162.80      1.79 o
  -1  -3   2      137.09      147.26      1.70 o
   0  -3   2       80.00       81.70      1.22 o
   1  -3   2      592.05      629.73      7.87 o
   2  -3   2        0.31        0.34      0.13 o
   3  -3   2      651.66      665.49      9.12 o
   4  -3   2      678.12      710.65      8.97 o
   5  -3   2       11.35       10.80      0.40 o
   6  -3   2        8.06        6.25      0.45 o
   7  -3   2       48.46       50.97      1.34 o
   8  -3   2        0.25       -0.18      0.41 o
   9  -3   2        9.71       14.65      0.95 o
  -8  -2   2       16.71       20.06      1.46 o
  -7  -2   2       13.95       14.89      0.89 o
  -6  -2   2      151.22      135.46      3.32 o
  -5  -2   2        0.79        0.21      0.19 o
  -4  -2   2      679.72      690.56     11.40 o
  -3  -2   2      166.69      181.38      2.71 o
  -2  -2   2      144.60      179.59      2.64 o
  -1  -2   2      878.92      903.48     14.92 o
   0  -2   2     6132.08     5050.46    119.37 o
   1  -2   2     1462.39     1482.55     19.50 o
   2  -2   2      102.34      114.91      1.23 o
   3  -2   2       75.50       57.43      2.45 o
   4  -2   2      207.53      231.81      3.14 o
   5  -2   2      290.23      289.61      6.16 o
   6  -2   2      117.49      113.41      2.79 o
   7  -2   2       41.38       31.41      2.04 o
   8  -2   2       12.66       14.97      1.27 o
   9  -2   2       17.53       16.35      1.01 o
  -9  -1   2        2.04        2.36      0.83 o
  -8  -1   2        4.82        6.75      0.96 o
  -7  -1   2       17.95       10.83      1.02 o
  -6  -1   2      268.45      246.07      5.96 o
  -5  -1   2      477.93      495.16      8.31 o
  -4  -1   2       24.54       31.72      0.81 o
  -3  -1   2       90.19      120.01      1.87 o
  -2  -1   2       62.22       75.80      1.56 o
  -1  -1   2      386.75      401.32      5.58 o
   0  -1   2      264.65      279.32      2.56 o
   1  -1   2      446.14      482.56      4.39 o
   2  -1   2     6162.70     5795.76     52.40 o
   3  -1   2     3862.92     4087.50     44.87 o
   4  -1   2       52.81       54.41      1.04 o
   5  -1   2        6.26        8.00      0.39 o
   6  -1   2       42.14       44.00      1.19 o
   7  -1   2       69.88       70.82      2.07 o
   8  -1   2        8.26        4.65      0.83 o
   9  -1   2        8.65       10.89      1.27 o
  -9   0   2        7.26        6.43      1.15 o
  -8   0   2        0.80        1.78      0.70 o
  -7   0   2      116.93      115.46      3.95 o
  -6   0   2        7.85        5.54      0.54 o
  -5   0   2      239.03      231.47      4.97 o
  -4   0   2       19.58       14.26      0.86 o
  -3   0   2        0.91        4.08      0.24 o
  -2   0   2      424.59      428.66      7.03 o
  -1   0   2     2794.11     2521.37     25.51 o
   0   0   2     5461.43     3606.84    105.05 o
   1   0   2      213.76      187.67      1.99 o
   2   0   2     3411.69     3406.03     34.50 o
   3   0   2     2113.20     2170.53     23.57 o
   4   0   2        4.03        4.88      0.23 o
   5   0   2       93.21      101.08      1.82 o
   6   0   2       24.63       19.77      0.73 o
   7   0   2       17.34       15.03      1.21 o
   8   0   2       37.56       41.65      2.10 o
  -9   1   2       44.15       46.91      1.64 o
  -8   1   2        0.22       -0.06      0.57 o
  -7   1   2        3.75        2.90      0.52 o
  -6   1   2      266.19      272.94      8.88 o
  -5   1   2       22.31       18.48      0.60 o
  -4   1   2        2.41        2.99      0.36 o
  -3   1   2        2.26        0.92      0.11 o
  -2   1   2      947.48      912.61     10.00 o
  -1   1   2      260.65      237.35      3.19 o
   0   1   2      736.10      806.13     10.28 o
   1   1   2     2416.74     2315.16     23.34 o
   2   1   2       55.54       55.57      0.68 o
   3   1   2      157.14      131.94      1.38 o
   4   1   2      193.13      204.84      3.20 o
   5   1   2       42.00       47.88      1.26 o
   6   1   2       31.49       32.14      1.59 o
   7   1   2       10.90       15.99      1.21 o
   8   1   2        7.20        7.96      1.08 o
  -9   2   2        9.97       10.29      0.81 o
  -8   2   2        2.96        4.21      0.46 o
  -7   2   2       35.69       34.13      1.03 o
  -6   2   2       80.83       81.60      1.21 o
  -5   2   2        0.08        0.39      0.13 o
  -4   2   2      418.03      423.05      5.09 o
  -3   2   2      680.76      723.77      9.24 o
  -2   2   2      261.60      278.25      3.78 o
  -1   2   2      248.41      248.42      3.79 o
   0   2   2      341.10      362.99      4.01 o
   1   2   2     3537.54     3279.42     35.55 o
   2   2   2      338.76      340.34      3.83 o
   3   2   2       63.67       76.53      0.87 o
   4   2   2        1.91        1.84      0.17 o
   5   2   2        3.18        2.41      0.35 o
   6   2   2       83.70       81.40      2.31 o
   7   2   2        4.84        5.54      0.83 o
   8   2   2        1.01        1.02      0.64 o
  -9   3   2        1.61        0.26      0.86 o
  -8   3   2        2.32        1.55      0.39 o
  -7   3   2       41.97       35.84      1.06 o
  -6   3   2        2.41        3.30      0.30 o
  -5   3   2       23.15       24.80      0.55 o
  -4   3   2        9.80       10.20      0.57 o
  -3   3   2       34.12       26.24      0.60 o
  -2   3   2     1142.11     1268.04     16.67 o
  -1   3   2      506.98      467.59      5.65 o
   0   3   2      909.50      943.90     10.28 o
   1   3   2       42.58       29.82      0.82 o
   2   3   2      362.88      340.52      3.86 o
   3   3   2      273.23      295.04      3.21 o
   4   3   2        2.22        2.34      0.33 o
   5   3   2       79.61       81.33      1.86 o
   6   3   2       43.76       41.86      1.36 o
   7   3   2       35.66       31.27      1.78 o
   8   3   2       21.71       28.79      1.91 o
  -9   4   2        0.22        0.13      0.38 o
  -8   4   2        0.24       -0.32      0.32 o
  -7   4   2        0.01       -0.08      0.33 o
  -6   4   2        0.07        0.49      0.35 o
  -5   4   2      254.75      279.90      4.33 o
  -4   4   2       41.73       46.85      1.14 o
  -3   4   2      884.82     1026.32     13.59 o
  -2   4   2     1120.14     1165.80     14.94 o
  -1   4   2       25.14       20.93      0.38 o
   0   4   2     1790.62     1740.41     18.82 o
   1   4   2       64.13       78.93      1.06 o
   2   4   2        0.84        3.07      0.18 o
   3   4   2       14.03       14.91      0.54 o
   4   4   2       15.76       14.59      0.52 o
   5   4   2      146.63      150.23      3.02 o
   6   4   2        0.65        0.66      0.39 o
   7   4   2        3.07        3.88      0.83 o
  -9   5   2        0.00       -0.47      0.47 o
  -8   5   2        2.67        2.15      0.53 o
  -7   5   2       26.96       28.02      1.21 o
  -6   5   2       13.94       16.38      0.87 o
  -5   5   2       16.46       13.68      0.81 o
  -4   5   2      179.78      168.07      2.46 o
  -3   5   2        2.25        1.98      0.17 o
  -2   5   2        0.13        0.03      0.07 o
  -1   5   2      161.83      197.03      2.34 o
   0   5   2      148.67      140.52      1.74 o
   1   5   2        1.41        0.60      0.13 o
   2   5   2       27.16       26.83      0.56 o
   3   5   2       50.32       48.52      0.89 o
   4   5   2       17.30       14.49      0.43 o
   5   5   2      122.41      114.14      3.27 o
   6   5   2        1.86        3.21      0.62 o
   7   5   2       12.08       13.37      1.40 o
  -8   6   2       11.48        9.01      0.80 o
  -7   6   2       12.90       14.62      0.92 o
  -6   6   2        0.00       -0.35      0.35 o
  -5   6   2       11.79        9.89      0.54 o
  -4   6   2       37.86       35.85      0.86 o
  -3   6   2       17.79       19.84      0.47 o
  -2   6   2       25.43       25.44      0.48 o
  -1   6   2       14.62       13.27      0.35 o
   0   6   2       27.22       25.87      0.52 o
   1   6   2       63.31       60.89      0.90 o
   2   6   2        0.33        0.11      0.17 o
   3   6   2        0.08        0.11      0.17 o
   4   6   2      131.55      125.81      1.90 o
   5   6   2        0.81        1.63      0.48 o
   6   6   2        1.41        1.67      0.65 o
  -8   7   2        3.14        3.73      0.65 o
  -7   7   2        0.55        0.36      0.47 o
  -6   7   2       11.38       12.03      0.79 o
  -5   7   2      167.28      152.38      3.92 o
  -4   7   2        4.03        1.67      0.35 o
  -3   7   2       34.96       35.83      0.72 o
  -2   7   2       22.73       27.75      0.54 o
  -1   7   2       96.38       84.67      1.28 o
   0   7   2        0.95        0.82      0.19 o
   1   7   2       13.77       13.57      0.59 o
   2   7   2       13.38       12.23      0.46 o
   3   7   2        1.50        1.33      0.25 o
   4   7   2        0.19        0.47      0.24 o
   5   7   2       28.36       25.72      1.33 o
  -8   8   2        0.27        1.18      1.34 o
  -7   8   2        7.62        5.99      0.69 o
  -6   8   2       18.10       13.95      0.88 o
  -5   8   2        8.04        6.84      1.02 o
  -4   8   2       16.66       17.87      0.79 o
  -3   8   2        7.65        5.88      0.50 o
  -2   8   2        2.29        2.16      0.24 o
  -1   8   2       15.02       15.41      0.46 o
   0   8   2      108.76      104.74      1.66 o
   1   8   2       42.52       47.15      1.20 o
   2   8   2       20.76       16.70      0.55 o
   3   8   2        7.75        7.17      0.45 o
   4   8   2        1.83        1.25      0.36 o
  -7   9   2        1.54        1.48      0.54 o
  -6   9   2        6.15        5.59      0.70 o
  -5   9   2        0.79        0.96      0.48 o
  -4   9   2       16.70       20.66      1.07 o
  -3   9   2        0.82        0.37      0.33 o
  -2   9   2       56.66       56.02      1.06 o
  -1   9   2        1.26        0.12      0.22 o
   0   9   2       20.16       22.29      0.62 o
   1   9   2       12.70       11.26      0.61 o
   2   9   2        0.09       -0.08      0.27 o
   3   9   2       15.43       16.06      0.76 o
  -6  10   2        3.55        2.75      0.64 o
  -5  10   2        6.10        7.76      0.75 o
  -4  10   2        2.70        3.33      0.55 o
  -3  10   2        0.01       -0.08      0.33 o
  -2  10   2        1.73        2.06      0.27 o
  -1  10   2       22.04       22.50      0.78 o
   0  10   2        7.10        9.66      0.52 o
   1  10   2        0.14       -0.18      0.28 o
   2  10   2        5.40        6.02      0.48 o
  -4  11   2        0.17       -0.13      0.70 o
  -3  11   2        8.75        8.11      0.87 o
  -2  11   2        6.88       10.80      0.51 o
  -1  11   2        6.70        7.06      0.48 o
   0  11   2       10.23       12.88      0.63 o
   0 -12   3        0.11       -0.14      0.30 o
   1 -12   3       50.30       55.74      1.30 o
   2 -12   3       33.76       36.76      1.28 o
   3 -12   3        0.16       -0.27      0.27 o
   4 -12   3        0.00       -0.28      0.28 o
  -2 -11   3       43.86       49.51      1.66 o
  -1 -11   3        5.96        6.77      0.46 o
   0 -11   3        3.97        2.94      0.36 o
   1 -11   3       76.04       73.98      1.88 o
   2 -11   3       27.98       25.35      0.78 o
   3 -11   3        0.10       -0.18      0.26 o
   4 -11   3        5.21        4.88      0.39 o
   5 -11   3       12.74       15.77      2.36 o
   6 -11   3        9.83       11.71      0.95 o
  -3 -10   3       20.73       18.95      1.15 o
  -2 -10   3        4.44        4.74      0.38 o
  -1 -10   3        6.88        7.32      0.79 o
   0 -10   3        1.69        0.85      0.28 o
   1 -10   3       17.68       18.24      0.58 o
   2 -10   3       52.09       54.01      1.36 o
   3 -10   3        0.72        1.14      0.27 o
   4 -10   3        0.20       -0.20      0.20 o
   5 -10   3        0.50        0.34      0.47 o
   6 -10   3        9.61       10.73      0.88 o
   7 -10   3       16.15       17.63      3.25 o
  -4  -9   3        5.10        6.68      0.76 o
  -3  -9   3       30.92       32.19      1.38 o
  -2  -9   3        0.77        1.07      0.36 o
  -1  -9   3       22.85       23.79      0.70 o
   0  -9   3       95.76       95.34      1.71 o
   1  -9   3        2.97        5.42      0.35 o
   2  -9   3       29.96       31.23      1.17 o
   3  -9   3       58.08       64.28      1.17 o
   4  -9   3        3.17        3.31      0.40 o
   5  -9   3       61.31       64.77      3.22 o
   6  -9   3       20.03       18.52      1.06 o
   7  -9   3        8.31        7.69      1.59 o
  -5  -8   3       13.18       12.76      1.15 o
  -4  -8   3       39.69       43.29      2.23 o
  -3  -8   3      122.81      124.44      3.95 o
  -2  -8   3       27.95       25.11      1.16 o
  -1  -8   3       21.79       26.07      0.69 o
   0  -8   3       60.93       57.17      1.03 o
   1  -8   3      235.52      220.52      3.14 o
   2  -8   3       24.28       21.94      0.80 o
   3  -8   3       29.88       27.51      0.63 o
   4  -8   3        9.37        8.84      0.37 o
   5  -8   3       10.89       13.57      0.88 o
   6  -8   3       58.97       59.80      1.91 o
   7  -8   3        5.90        6.15      0.71 o
   8  -8   3        0.08        0.57      0.59 o
  -6  -7   3        0.06        0.18      0.54 o
  -5  -7   3        6.16        5.49      0.83 o
  -4  -7   3       91.32       89.92      2.53 o
  -3  -7   3       98.65      102.28      2.73 o
  -2  -7   3       54.13       52.64      1.02 o
  -1  -7   3       92.44       91.98      1.26 o
   0  -7   3       21.81       24.78      0.53 o
   1  -7   3       52.29       60.19      0.97 o
   2  -7   3       99.50      100.03      1.42 o
   3  -7   3      162.37      178.23      2.50 o
   4  -7   3        1.68        2.17      0.20 o
   5  -7   3      107.59      104.88      5.00 o
   6  -7   3       52.35       57.58      1.85 o
   7  -7   3        8.21        8.36      0.80 o
   8  -7   3        1.16        1.75      0.61 o
  -7  -6   3        8.32        7.85      0.85 o
  -6  -6   3        5.56        4.38      0.66 o
  -5  -6   3        9.43        9.61      0.77 o
  -4  -6   3      384.57      364.97     10.73 o
  -3  -6   3       33.06       31.26      1.12 o
  -2  -6   3       88.28       86.62      1.14 o
  -1  -6   3       13.53       13.56      0.33 o
   0  -6   3        6.03        4.09      0.22 o
   1  -6   3        1.69        5.01      0.23 o
   2  -6   3        9.70        9.65      0.30 o
   3  -6   3      260.91      284.48      3.48 o
   4  -6   3        0.31        0.19      0.14 o
   5  -6   3      115.81      120.50      2.97 o
   6  -6   3        4.58        4.76      0.62 o
   7  -6   3        0.96        1.57      0.83 o
   8  -6   3        5.05        3.98      0.68 o
  -7  -5   3        3.41        2.99      0.67 o
  -6  -5   3       13.37       12.81      0.85 o
  -5  -5   3       44.63       48.46      1.63 o
  -4  -5   3        0.58        0.31      0.34 o
  -3  -5   3       13.97       12.99      0.67 o
  -2  -5   3        0.66        0.58      0.13 o
  -1  -5   3        3.91        0.98      0.13 o
   0  -5   3      202.86      201.72      2.69 o
   1  -5   3      319.52      344.75      4.45 o
   2  -5   3       55.53       49.20      0.81 o
   3  -5   3      185.86      170.04      3.45 o
   4  -5   3       31.27       33.80      0.91 o
   5  -5   3        0.36        0.28      0.25 o
   6  -5   3       25.95       24.01      0.84 o
   7  -5   3        1.81        1.82      0.39 o
   8  -5   3        0.01       -0.33      0.33 o
   9  -5   3       11.01       15.78      0.87 o
  -8  -4   3        6.11        7.13      1.02 o
  -7  -4   3       10.66       12.36      0.92 o
  -6  -4   3       20.64       18.97      1.02 o
  -5  -4   3        6.90        6.42      1.05 o
  -4  -4   3       45.87       51.45      1.55 o
  -3  -4   3      410.25      432.29      5.97 o
  -2  -4   3       27.10       35.01      0.85 o
  -1  -4   3      191.16      239.21      2.80 o
   0  -4   3       59.06       73.17      1.06 o
   1  -4   3      259.53      257.38      3.33 o
   2  -4   3      770.74      805.06      9.37 o
   3  -4   3       49.30       40.42      0.60 o
   4  -4   3        0.91        0.41      0.18 o
   5  -4   3       17.33       13.76      0.58 o
   6  -4   3       64.78       58.52      2.06 o
   7  -4   3        3.37        3.24      0.52 o
   8  -4   3        1.29        1.97      0.44 o
   9  -4   3        0.73        0.60      0.46 o
  -8  -3   3        0.77       -0.13      0.64 o
  -7  -3   3        0.30        0.51      0.99 o
  -6  -3   3        3.72        3.68      0.56 o
  -5  -3   3       89.78       87.40      2.31 o
  -4  -3   3        0.65        3.86      0.57 o
  -3  -3   3       98.12      118.94      2.18 o
  -2  -3   3      234.83      218.51      3.99 o
  -1  -3   3     2105.46     2117.76     23.84 o
   0  -3   3      720.88      761.86      8.66 o
   1  -3   3      757.82      774.31      8.97 o
   2  -3   3      581.62      590.42      5.68 o
   3  -3   3      717.57      673.21      6.88 o
   4  -3   3      140.07      140.20      1.96 o
   5  -3   3       33.10       29.10      0.69 o
   6  -3   3       13.75       11.44      0.61 o
   7  -3   3       31.30       28.66      0.96 o
   8  -3   3        5.43        5.08      0.52 o
   9  -3   3        1.77        1.22      0.52 o
  -8  -2   3        7.17        5.80      0.89 o
  -7  -2   3       15.78       13.74      0.85 o
  -6  -2   3       28.62       31.99      1.18 o
  -5  -2   3        3.54        2.78      0.28 o
  -4  -2   3      216.35      210.10      3.68 o
  -3  -2   3      261.30      279.29      4.74 o
  -2  -2   3      738.63      740.62     12.08 o
  -1  -2   3      836.03      815.15     16.23 o
   0  -2   3      245.63      251.21      2.37 o
   1  -2   3     4949.51     4395.78     75.18 o
   2  -2   3      944.11      931.97      8.43 o
   3  -2   3       68.57       84.29      0.85 o
   4  -2   3     1399.84     1493.63     17.61 o
   5  -2   3       77.68       81.88      1.48 o
   6  -2   3      159.95      148.36      3.82 o
   7  -2   3        3.04        3.02      0.53 o
   8  -2   3       34.49       31.21      1.78 o
   9  -2   3        3.67        1.97      0.83 o
  -9  -1   3        1.84        0.83      0.83 o
  -8  -1   3        0.94        1.21      0.70 o
  -7  -1   3        3.45        2.72      0.52 o
  -6  -1   3        3.72        4.94      0.68 o
  -5  -1   3       31.09       36.43      0.93 o
  -4  -1   3      133.72      122.42      2.25 o
  -3  -1   3        1.15        1.21      0.16 o
  -2  -1   3      469.15      504.81      8.27 o
  -1  -1   3        0.27        1.28      0.08 o
   0  -1   3       24.17       22.07      0.31 o
   1  -1   3     3907.73     3493.65     71.02 o
   2  -1   3        2.74        2.70      0.10 o
   3  -1   3      165.37      165.64      1.88 o
   4  -1   3      147.97      142.04      1.86 o
   5  -1   3       57.47       54.14      1.10 o
   6  -1   3        1.51        0.75      0.32 o
   7  -1   3       31.00       25.86      1.53 o
   8  -1   3        1.18        0.83      0.64 o
  -9   0   3        2.23        1.97      0.89 o
  -8   0   3        0.01        0.38      0.57 o
  -7   0   3       10.04        4.71      0.64 o
  -6   0   3       10.78       10.81      0.81 o
  -5   0   3        1.62        2.36      0.42 o
  -4   0   3      356.02      332.16      7.71 o
  -3   0   3      158.66      152.92      5.05 o
  -2   0   3       63.33       74.86      1.22 o
  -1   0   3      539.15      547.57      8.82 o
   0   0   3     3821.80     3337.14     70.66 o
   1   0   3      120.64      111.15      1.21 o
   2   0   3        4.47        5.09      0.19 o
   3   0   3     1187.67     1332.12     12.62 o
   4   0   3      128.69      130.73      1.89 o
   5   0   3       40.63       44.74      0.91 o
   6   0   3       22.44       32.67      1.21 o
   7   0   3        0.05       -0.45      0.45 o
   8   0   3        1.45        2.74      0.76 o
  -9   1   3       16.89       18.52      1.66 o
  -8   1   3       11.64       11.71      0.74 o
  -7   1   3       10.87        9.40      1.60 o
  -6   1   3      111.66      101.73      1.47 o
  -5   1   3        9.64       11.17      0.42 o
  -4   1   3       49.22       49.87      0.77 o
  -3   1   3      167.58      142.15      1.80 o
  -2   1   3      213.11      203.54      2.57 o
  -1   1   3      148.42      152.65      2.12 o
   0   1   3     2269.07     2139.49     25.07 o
   1   1   3        0.17        0.26      0.10 o
   2   1   3      198.43      215.11      2.30 o
   3   1   3       42.51       48.85      0.66 o
   4   1   3      358.95      373.78      4.60 o
   5   1   3       51.92       50.51      1.75 o
   6   1   3        3.77        2.74      0.40 o
   7   1   3        0.04       -0.13      0.45 o
   8   1   3        0.27        0.38      0.51 o
  -9   2   3        9.44       10.45      1.72 o
  -8   2   3       13.03       16.88      0.76 o
  -7   2   3      139.53      138.77      2.67 o
  -6   2   3      151.13      147.60      2.00 o
  -5   2   3       22.59       20.51      0.45 o
  -4   2   3      377.29      399.84      5.25 o
  -3   2   3      100.93      109.62      1.63 o
  -2   2   3       76.33       58.65      0.93 o
  -1   2   3      495.13      501.66      6.52 o
   0   2   3        0.46        1.26      0.12 o
   1   2   3      269.36      265.08      3.19 o
   2   2   3       31.50       30.53      0.50 o
   3   2   3      718.16      745.68      7.66 o
   4   2   3      121.46      133.03      1.72 o
   5   2   3       38.59       36.97      1.09 o
   6   2   3       29.81       29.04      1.03 o
   7   2   3        0.87        1.15      0.57 o
   8   2   3        0.31        0.89      0.64 o
  -9   3   3        3.57        3.73      0.53 o
  -8   3   3        1.44        2.40      0.77 o
  -7   3   3       59.73       59.57      1.43 o
  -6   3   3       26.46       28.06      0.74 o
  -5   3   3       37.64       41.25      1.12 o
  -4   3   3      116.49      119.08      1.99 o
  -3   3   3      700.43      753.85     10.02 o
  -2   3   3      523.14      511.94      6.86 o
  -1   3   3      411.31      427.47      4.39 o
   0   3   3       24.95       23.19      0.42 o
   1   3   3       77.16       89.68      1.23 o
   2   3   3       27.26       29.80      0.53 o
   3   3   3      486.56      501.20      5.53 o
   4   3   3        8.22        7.96      0.32 o
   5   3   3       29.91       27.32      0.94 o
   6   3   3        4.15        4.93      0.52 o
   7   3   3       15.00       17.45      1.34 o
  -9   4   3       15.29       17.49      1.18 o
  -8   4   3        0.02       -0.44      0.61 o
  -7   4   3        9.23        8.44      0.67 o
  -6   4   3       18.92       18.46      0.69 o
  -5   4   3       29.10       25.89      0.67 o
  -4   4   3      122.89      114.58      1.76 o
  -3   4   3       95.99      105.61      1.63 o
  -2   4   3      386.82      437.64      5.34 o
  -1   4   3       21.66       36.54      0.56 o
   0   4   3      116.30      131.25      1.62 o
   1   4   3      622.97      654.04      7.26 o
   2   4   3       91.03       88.90      1.29 o
   3   4   3       35.32       34.55      0.67 o
   4   4   3      111.15      101.51      1.57 o
   5   4   3       74.83       69.68      1.73 o
   6   4   3        0.72        0.23      0.33 o
   7   4   3        0.00        0.64      0.57 o
  -9   5   3        9.09        9.95      0.87 o
  -8   5   3        7.38        8.53      0.74 o
  -7   5   3        6.43        3.52      0.54 o
  -6   5   3       12.96       14.07      0.78 o
  -5   5   3        7.54        8.39      0.49 o
  -4   5   3        5.71        7.68      0.47 o
  -3   5   3        9.23       13.62      0.42 o
  -2   5   3       56.04       58.64      0.94 o
  -1   5   3      262.91      265.95      3.10 o
   0   5   3        2.31        0.63      0.14 o
   1   5   3       12.29        9.89      0.49 o
   2   5   3      148.63      149.90      2.04 o
   3   5   3       22.96       23.91      0.62 o
   4   5   3       44.13       44.64      0.88 o
   5   5   3        4.15        4.16      0.49 o
   6   5   3        1.67        1.89      0.80 o
  -8   6   3       22.62       26.85      1.25 o
  -7   6   3        0.57        0.37      0.42 o
  -6   6   3        0.69        1.93      0.43 o
  -5   6   3        9.72        5.23      0.42 o
  -4   6   3       69.95       76.65      1.49 o
  -3   6   3       19.43       17.82      0.53 o
  -2   6   3      193.19      199.30      2.40 o
  -1   6   3        0.80        1.65      0.17 o
   0   6   3       36.61       36.56      0.69 o
   1   6   3        3.29        2.03      0.24 o
   2   6   3        3.26        3.10      0.26 o
   3   6   3        0.09       -0.18      0.18 o
   4   6   3       13.74       12.51      0.46 o
   5   6   3        0.22        0.29      0.42 o
   6   6   3       10.70        8.85      0.90 o
  -8   7   3        0.19        0.81      1.34 o
  -7   7   3        9.93       10.58      1.31 o
  -6   7   3       57.03       53.05      1.73 o
  -5   7   3        5.25        3.56      0.43 o
  -4   7   3        6.78        4.75      0.46 o
  -3   7   3        0.93        0.85      0.28 o
  -2   7   3       67.51       77.89      1.12 o
  -1   7   3       33.35       32.45      0.67 o
   0   7   3       14.44       11.03      0.38 o
   1   7   3       28.31       28.72      0.68 o
   2   7   3        6.34        6.06      0.35 o
   3   7   3        6.13        5.52      0.35 o
   4   7   3        2.61        1.79      0.32 o
   5   7   3        6.66        6.67      0.80 o
  -7   8   3        0.14        0.19      0.47 o
  -6   8   3       16.89       16.11      1.15 o
  -5   8   3       21.44       22.22      1.06 o
  -4   8   3       19.87       26.63      0.97 o
  -3   8   3       58.83       55.21      1.46 o
  -2   8   3       43.35       43.52      0.81 o
  -1   8   3       57.62       55.69      1.04 o
   0   8   3       10.01        9.24      0.54 o
   1   8   3        6.89        6.22      0.57 o
   2   8   3        0.01        0.00      0.23 o
   3   8   3        3.64        4.58      0.40 o
   4   8   3        3.68        3.39      0.36 o
  -7   9   3       14.21       15.45      1.62 o
  -6   9   3        3.40        3.54      0.60 o
  -5   9   3       27.67       27.68      1.24 o
  -4   9   3       10.44       12.32      0.73 o
  -3   9   3        1.32        1.82      0.39 o
  -2   9   3       18.53       19.02      0.54 o
  -1   9   3        7.45        5.07      0.34 o
   0   9   3        3.46        3.59      0.32 o
   1   9   3       26.90       26.45      0.73 o
   2   9   3        1.77        2.97      0.36 o
   3   9   3        0.08       -0.15      0.28 o
  -5  10   3        0.03        0.01      0.47 o
  -4  10   3        4.21        4.56      0.54 o
  -3  10   3        5.83        7.15      0.64 o
  -2  10   3        0.28        0.44      0.23 o
  -1  10   3       12.05       13.38      0.67 o
   0  10   3        0.13        0.29      0.29 o
   1  10   3        0.73        1.42      0.34 o
  -3  11   3        0.18       -0.38      0.38 o
  -2  11   3        2.81        2.29      0.31 o
  -1  11   3        2.44        2.25      0.50 o
   0 -12   4       16.20       20.77      0.96 o
   1 -12   4        0.78        0.62      0.45 o
   2 -12   4        8.01        9.89      0.59 o
   3 -12   4        3.92        6.47      0.45 o
   4 -12   4        2.42        2.74      0.34 o
  -2 -11   4        0.43        0.94      0.27 o
  -1 -11   4        0.25        0.13      0.27 o
   0 -11   4        0.06        0.04      0.27 o
   1 -11   4       21.26       25.54      0.81 o
   2 -11   4        3.91        4.44      0.36 o
   3 -11   4        7.03        8.49      0.47 o
   4 -11   4       22.76       22.26      1.31 o
   5 -11   4       20.30       18.71      1.13 o
   6 -11   4        0.48        0.61      0.56 o
  -3 -10   4        0.43       -0.21      0.44 o
  -2 -10   4        8.06        7.12      0.52 o
  -1 -10   4        0.11        1.01      0.27 o
   0 -10   4       33.51       33.04      0.91 o
   1 -10   4       18.55       17.06      0.55 o
   2 -10   4       13.11       11.98      0.48 o
   3 -10   4        0.00        0.25      0.23 o
   4 -10   4        0.00        0.03      0.21 o
   5 -10   4       19.47       21.77      1.13 o
   6 -10   4        1.55        1.34      0.53 o
   7 -10   4        0.00       -0.24      0.50 o
  -5  -9   4       34.17       37.83      2.99 o
  -4  -9   4        1.68        2.58      0.56 o
  -3  -9   4        0.00       -0.80      0.80 o
  -2  -9   4       44.38       50.31      1.03 o
  -1  -9   4       13.40        9.47      0.45 o
   0  -9   4        6.81        5.87      0.43 o
   1  -9   4       23.07       24.99      0.64 o
   2  -9   4        8.61        8.60      0.40 o
   3  -9   4       91.05       92.38      1.51 o
   4  -9   4       13.18       11.71      0.50 o
   5  -9   4        6.16        9.13      0.75 o
   6  -9   4       34.31       36.96      1.46 o
   7  -9   4        8.67        6.85      0.75 o
  -5  -8   4       47.97       50.65      1.86 o
  -4  -8   4        6.06        6.57      0.66 o
  -3  -8   4       92.35       88.27      2.50 o
  -2  -8   4       15.92       13.15      0.42 o
  -1  -8   4        1.98        1.18      0.24 o
   0  -8   4      156.51      161.52      2.32 o
   1  -8   4      220.75      221.07      2.88 o
   2  -8   4        8.80        8.46      0.48 o
   3  -8   4       29.06       29.13      0.72 o
   4  -8   4      189.12      183.53      3.01 o
   5  -8   4       41.60       38.46      1.56 o
   6  -8   4        0.76        1.05      0.48 o
   7  -8   4        0.02        0.14      0.57 o
   8  -8   4        2.54        1.90      0.65 o
  -6  -7   4       52.81       53.40      1.97 o
  -5  -7   4        0.01        0.36      0.44 o
  -4  -7   4        3.28        2.97      0.50 o
  -3  -7   4       25.20       22.64      0.98 o
  -2  -7   4       31.63       35.37      1.22 o
  -1  -7   4      507.21      512.70      6.78 o
   0  -7   4       56.99       51.58      1.06 o
   1  -7   4       14.54       17.41      0.55 o
   2  -7   4       32.19       34.23      0.70 o
   3  -7   4      113.48      120.42      1.79 o
   4  -7   4       46.57       43.60      0.90 o
   5  -7   4        0.07        0.21      0.34 o
   6  -7   4       44.84       44.25      1.57 o
   7  -7   4        0.00       -0.10      0.43 o
   8  -7   4        0.77        1.41      0.56 o
  -7  -6   4        6.02        6.59      0.80 o
  -6  -6   4        5.17        3.74      0.62 o
  -5  -6   4      102.15       98.69      2.72 o
  -4  -6   4       13.77       14.95      1.43 o
  -3  -6   4       77.86       75.36      2.07 o
  -2  -6   4      111.06      106.79      2.77 o
  -1  -6   4      379.70      395.94      4.63 o
   0  -6   4      303.60      324.51      4.24 o
   1  -6   4        0.00        0.63      0.26 o
   2  -6   4        3.08        3.53      0.31 o
   3  -6   4       20.67       20.08      0.37 o
   4  -6   4       20.24       17.35      0.49 o
   5  -6   4      174.73      179.36      7.16 o
   6  -6   4       16.16       12.48      0.84 o
   7  -6   4       13.48       13.46      0.88 o
   8  -6   4        4.01        5.49      0.55 o
  -7  -5   4        7.02        7.99      1.02 o
  -6  -5   4        0.13        0.22      0.41 o
  -5  -5   4       38.43       35.80      1.32 o
  -4  -5   4      140.95      143.85      3.47 o
  -3  -5   4       78.99       70.04      1.87 o
  -2  -5   4      770.21      816.39     11.50 o
  -1  -5   4       43.24       50.98      0.76 o
   0  -5   4      261.25      255.35      3.24 o
   1  -5   4      697.99      764.27      8.75 o
   2  -5   4       87.36       85.45      1.17 o
   3  -5   4       23.00       22.16      0.41 o
   4  -5   4        8.95        9.70      0.35 o
   5  -5   4        0.12        0.38      0.28 o
   6  -5   4        2.33        3.42      0.41 o
   7  -5   4        4.80        2.96      0.41 o
   8  -5   4        6.28        8.15      0.62 o
  -8  -4   4        4.09        4.66      0.75 o
  -7  -4   4       21.42       18.69      1.06 o
  -6  -4   4       30.22       36.31      1.38 o
  -5  -4   4        9.46        7.87      0.64 o
  -4  -4   4      313.67      311.28      6.73 o
  -3  -4   4        6.17        6.98      0.28 o
  -2  -4   4       79.35       82.14      1.32 o
  -1  -4   4     3690.19     3737.51     42.02 o
   0  -4   4      962.12     1070.39     12.14 o
   1  -4   4       56.35       61.98      0.81 o
   2  -4   4        1.52        2.48      0.15 o
   3  -4   4       76.87       86.04      0.93 o
   4  -4   4       11.92       13.99      0.32 o
   5  -4   4      148.44      139.52      2.24 o
   6  -4   4       16.44       16.50      0.71 o
   7  -4   4        2.20        2.34      0.60 o
   8  -4   4        0.04       -0.01      0.37 o
   9  -4   4        0.03       -0.47      0.47 o
  -8  -3   4        1.86        0.96      0.70 o
  -7  -3   4       38.93       32.55      1.35 o
  -6  -3   4      133.96      132.08      3.98 o
  -5  -3   4      143.37      158.29      3.70 o
  -4  -3   4      177.78      167.78      3.79 o
  -3  -3   4        4.00        5.71      0.29 o
  -2  -3   4       57.46       49.07      0.95 o
  -1  -3   4     2281.21     2370.62     38.02 o
   0  -3   4      179.61      210.01      2.16 o
   1  -3   4      566.64      601.27      6.88 o
   2  -3   4       14.87       18.06      0.26 o
   3  -3   4        2.95        3.59      0.23 o
   4  -3   4      591.48      617.86      6.21 o
   5  -3   4        0.00        0.04      0.19 o
   6  -3   4        0.50        0.46      0.38 o
   7  -3   4        1.36       -0.08      0.31 o
   8  -3   4        0.03        0.09      0.36 o
   9  -3   4        3.87        3.95      0.65 o
  -8  -2   4       14.04       14.65      1.34 o
  -7  -2   4       54.36       51.90      1.70 o
  -6  -2   4      125.54      114.53      2.86 o
  -5  -2   4       19.51       19.92      0.74 o
  -4  -2   4      132.22      126.33      3.92 o
  -3  -2   4     1043.75     1108.75     22.15 o
  -2  -2   4      872.03      927.55     18.52 o
  -1  -2   4      549.23      506.64      7.23 o
   0  -2   4      301.77      317.12      3.02 o
   1  -2   4       36.43       34.10      0.38 o
   2  -2   4      116.22      126.63      1.40 o
   3  -2   4       87.94       97.19      1.06 o
   4  -2   4      736.12      782.98      7.16 o
   5  -2   4      120.75      130.72      2.16 o
   6  -2   4       57.03       44.56      1.47 o
   7  -2   4       26.60       18.16      0.99 o
   8  -2   4       18.41       21.72      1.53 o
  -9  -1   4        0.01       -0.51      0.64 o
  -8  -1   4        4.12        3.38      0.83 o
  -7  -1   4       65.65       65.39      1.93 o
  -6  -1   4       15.60       18.03      1.16 o
  -5  -1   4      362.51      366.09      6.24 o
  -4  -1   4       10.40        9.94      0.57 o
  -3  -1   4      215.64      198.35      3.42 o
  -2  -1   4      442.55      477.49     10.65 o
  -1  -1   4      760.72      733.94      9.55 o
   0  -1   4       96.77      109.97      1.29 o
   1  -1   4      269.35      286.47      2.96 o
   2  -1   4      326.91      319.99      3.45 o
   3  -1   4     1187.74     1210.01     12.24 o
   4  -1   4       73.89       73.43      0.90 o
   5  -1   4        0.58        0.39      0.20 o
   6  -1   4        0.19       -0.07      0.31 o
   7  -1   4        3.00        1.34      0.57 o
   8  -1   4        4.38        3.63      0.83 o
  -9   0   4        0.01       -0.19      0.49 o
  -8   0   4       17.31       18.60      1.34 o
  -7   0   4       60.97       62.72      1.76 o
  -6   0   4      165.54      162.88      2.72 o
  -5   0   4       42.33       39.35      0.88 o
  -4   0   4      345.76      354.72      5.33 o
  -3   0   4      143.20      133.11      1.71 o
  -2   0   4      294.90      269.95      3.07 o
  -1   0   4      505.05      496.80      5.54 o
   0   0   4       16.06       15.01      0.23 o
   1   0   4      317.48      305.90      3.40 o
   2   0   4        7.86        4.71      0.25 o
   3   0   4       28.80       25.73      0.43 o
   4   0   4        2.34        2.27      0.14 o
   5   0   4       15.81       15.21      0.43 o
   6   0   4       18.43       20.37      0.81 o
   7   0   4        1.33        0.06      0.51 o
   8   0   4        1.25        2.04      0.76 o
  -9   1   4       20.07       21.58      1.72 o
  -8   1   4       13.61       12.69      0.78 o
  -7   1   4       81.11       82.56      1.56 o
  -6   1   4      150.07      144.77      1.98 o
  -5   1   4      197.33      187.16      2.42 o
  -4   1   4        1.38       -0.11      0.11 o
  -3   1   4        1.06        1.62      0.12 o
  -2   1   4      414.29      420.57      5.64 o
  -1   1   4      648.34      670.63      8.87 o
   0   1   4        3.23        2.53      0.13 o
   1   1   4      304.92      299.90      3.35 o
   2   1   4       25.25       24.20      0.42 o
   3   1   4      191.94      168.03      1.88 o
   4   1   4       43.04       50.18      0.74 o
   5   1   4        0.02       -0.09      0.21 o
   6   1   4        2.24        1.19      0.41 o
   7   1   4        0.66        0.32      0.51 o
   8   1   4        3.62        1.59      0.76 o
  -9   2   4       21.99       21.76      1.10 o
  -8   2   4        5.68        6.46      0.54 o
  -7   2   4       56.28       49.94      1.27 o
  -6   2   4       59.48       58.10      1.06 o
  -5   2   4       15.23       15.19      0.44 o
  -4   2   4      170.40      179.38      2.85 o
  -3   2   4       12.79       16.78      0.42 o
  -2   2   4      443.40      480.78      6.46 o
  -1   2   4       86.60       80.79      1.20 o
   0   2   4      375.14      414.82      5.63 o
   1   2   4     1119.46     1148.02     12.51 o
   2   2   4        2.81        1.61      0.13 o
   3   2   4      269.73      285.00      3.08 o
   4   2   4      211.50      192.58      2.31 o
   5   2   4       15.14       12.37      0.64 o
   6   2   4       22.94       23.61      0.95 o
   7   2   4        0.70        1.55      0.50 o
  -9   3   4       16.10       15.10      0.89 o
  -8   3   4        0.14        0.14      0.39 o
  -7   3   4        6.75        4.71      0.46 o
  -6   3   4       73.82       75.32      1.68 o
  -5   3   4       11.13       10.64      0.44 o
  -4   3   4       54.47       65.69      1.12 o
  -3   3   4       17.86       14.23      0.44 o
  -2   3   4       41.94       58.14      0.99 o
  -1   3   4        6.02        4.34      0.16 o
   0   3   4      416.54      410.30      5.00 o
   1   3   4        6.12        7.06      0.28 o
   2   3   4       79.47       69.54      1.05 o
   3   3   4       55.14       51.13      0.78 o
   4   3   4       89.24       78.46      1.29 o
   5   3   4       74.91       71.71      1.75 o
   6   3   4       11.56       13.05      0.75 o
   7   3   4        7.62        8.03      0.82 o
  -9   4   4        5.41        5.21      0.72 o
  -8   4   4        3.94        3.06      0.54 o
  -7   4   4        7.16        7.48      0.92 o
  -6   4   4       44.02       43.68      1.53 o
  -5   4   4       45.70       45.66      0.99 o
  -4   4   4        7.20        5.12      0.28 o
  -3   4   4        6.59        2.94      0.29 o
  -2   4   4      134.05      130.88      1.77 o
  -1   4   4        7.32        2.81      0.13 o
   0   4   4       90.21       99.84      1.30 o
   1   4   4       14.33       11.96      0.47 o
   2   4   4       32.92       40.88      0.74 o
   3   4   4      237.34      227.11      3.14 o
   4   4   4       16.18       16.29      0.50 o
   5   4   4       55.66       55.38      1.50 o
   6   4   4        0.89        1.51      0.45 o
   7   4   4        0.00        0.76      0.64 o
  -8   5   4        7.29        8.21      0.99 o
  -7   5   4        3.17        3.82      0.58 o
  -6   5   4        0.53       -0.14      0.28 o
  -5   5   4        0.69        0.09      0.41 o
  -4   5   4      116.93      110.30      2.11 o
  -3   5   4       31.80       38.53      0.81 o
  -2   5   4        0.08        0.20      0.14 o
  -1   5   4      126.01      131.48      1.66 o
   0   5   4       13.77       16.59      0.41 o
   1   5   4       89.20       84.23      1.27 o
   2   5   4       18.64       17.52      0.50 o
   3   5   4       57.16       51.68      1.03 o
   4   5   4       87.40       84.29      1.43 o
   5   5   4        4.30        4.73      0.53 o
   6   5   4        3.00        2.45      0.53 o
  -8   6   4        7.58        9.81      1.21 o
  -7   6   4        2.02       -0.41      0.41 o
  -6   6   4       21.28       19.28      1.69 o
  -5   6   4        0.00       -0.06      0.28 o
  -4   6   4       61.69       63.22      1.32 o
  -3   6   4       27.21       22.12      0.82 o
  -2   6   4      109.11      108.63      1.61 o
  -1   6   4      104.99      106.91      1.53 o
   0   6   4        0.92        1.60      0.23 o
   1   6   4      124.59      121.39      1.85 o
   2   6   4       16.90       14.72      0.49 o
   3   6   4       10.79       11.65      0.46 o
   4   6   4        3.52        3.02      0.31 o
   5   6   4       18.59       20.34      0.77 o
  -8   7   4        0.77        1.38      0.56 o
  -7   7   4        0.10        0.19      0.92 o
  -6   7   4        9.10       10.59      1.31 o
  -5   7   4       54.61       40.83      1.18 o
  -4   7   4        0.42        0.08      0.45 o
  -3   7   4      137.09      124.21      2.27 o
  -2   7   4      240.76      213.13      2.78 o
  -1   7   4      285.86      277.52      3.55 o
   0   7   4        9.45        9.82      0.47 o
   1   7   4       23.59       27.55      0.93 o
   2   7   4       55.34       56.51      1.30 o
   3   7   4        8.38        7.39      0.50 o
   4   7   4        2.75        2.00      0.33 o
  -7   8   4        3.48        3.26      0.60 o
  -6   8   4        0.44       -0.48      0.57 o
  -5   8   4        0.05        0.46      0.36 o
  -4   8   4        0.26        0.04      0.33 o
  -3   8   4        9.70       10.44      0.64 o
  -2   8   4       60.01       58.93      1.00 o
  -1   8   4        0.47       -0.18      0.18 o
   0   8   4       91.09       94.29      1.56 o
   1   8   4        0.04        0.45      0.31 o
   2   8   4        0.16       -0.03      0.25 o
   3   8   4        8.87        9.57      0.67 o
   4   8   4        0.04       -0.38      0.89 o
  -6   9   4        0.00        0.43      0.47 o
  -5   9   4        2.49        1.49      0.54 o
  -4   9   4        0.00        0.03      0.35 o
  -3   9   4       16.13       11.30      0.69 o
  -2   9   4       28.57       30.46      0.74 o
  -1   9   4        0.04       -0.23      0.23 o
   0   9   4        3.18        4.39      0.35 o
   1   9   4        5.73        5.90      0.41 o
   2   9   4       13.00       10.99      0.59 o
  -5  10   4        0.01       -0.15      0.83 o
  -4  10   4        0.52        0.15      0.42 o
  -3  10   4        0.82        0.34      0.40 o
  -2  10   4        0.47        0.86      0.40 o
  -1  10   4        2.48        2.01      0.32 o
   0  10   4        1.06        0.77      0.59 o
   1  10   4        3.19        4.65      1.85 o
   0 -12   5        4.90        6.19      0.48 o
   1 -12   5      115.88      130.24      2.70 o
   2 -12   5       14.13       14.30      0.90 o
   3 -12   5        4.58        4.22      0.42 o
   4 -12   5        4.40        4.99      0.45 o
  -2 -11   5        2.29        1.77      0.51 o
  -1 -11   5        8.26       10.25      0.76 o
   0 -11   5        6.62        6.46      0.43 o
   1 -11   5       11.98        9.54      0.51 o
   2 -11   5        0.05       -0.15      0.25 o
   3 -11   5        0.37        0.62      0.29 o
   4 -11   5       14.85       15.77      0.66 o
   5 -11   5        3.29        5.60      0.94 o
   6 -11   5        1.30        0.43      0.55 o
  -4 -10   5        4.61        5.35      1.46 o
  -3 -10   5        2.18        1.68      0.55 o
  -2 -10   5        0.04       -0.11      0.29 o
  -1 -10   5        6.28        7.51      0.54 o
   0 -10   5        7.42        7.85      0.45 o
   1 -10   5       17.84       18.29      0.60 o
   2 -10   5       20.51       19.31      0.77 o
   3 -10   5        0.35        0.22      0.30 o
   4 -10   5        0.71        0.06      0.24 o
   5 -10   5        0.04        0.27      0.39 o
   6 -10   5        8.91        8.48      0.84 o
  -5  -9   5        9.10       10.25      1.85 o
  -4  -9   5        9.07        9.63      0.86 o
  -3  -9   5       40.00       37.70      1.45 o
  -2  -9   5        0.22        0.07      0.27 o
  -1  -9   5       42.82       40.88      0.92 o
   0  -9   5      122.23      115.96      1.80 o
   1  -9   5        4.40        3.11      0.29 o
   2  -9   5        0.03        0.05      0.22 o
   3  -9   5        4.13        2.80      0.30 o
   4  -9   5        0.28        0.32      0.20 o
   5  -9   5       11.87       10.92      0.43 o
   6  -9   5        0.01       -0.12      0.46 o
   7  -9   5        3.08        3.58      0.65 o
  -5  -8   5        3.72        3.31      0.65 o
  -4  -8   5       18.90       17.34      0.97 o
  -3  -8   5       17.93       20.72      1.50 o
  -2  -8   5       13.91       11.24      0.71 o
  -1  -8   5       22.51       26.17      0.65 o
   0  -8   5       88.57       85.97      1.37 o
   1  -8   5        1.05        1.15      0.32 o
   2  -8   5       98.10       96.90      1.76 o
   3  -8   5       11.27       10.11      0.49 o
   4  -8   5        4.68        4.84      0.32 o
   5  -8   5        3.91        4.27      0.26 o
   6  -8   5       15.12       18.99      1.03 o
   7  -8   5        2.25        2.22      0.56 o
   8  -8   5        0.00        0.80      0.60 o
  -6  -7   5        0.69        0.51      0.70 o
  -5  -7   5        1.79        1.76      0.53 o
  -4  -7   5       29.19       30.46      1.23 o
  -3  -7   5      109.49      111.72      2.84 o
  -2  -7   5       95.97       85.80      1.76 o
  -1  -7   5      333.46      331.08      4.34 o
   0  -7   5        0.31        0.55      0.17 o
   1  -7   5        6.89        6.64      0.30 o
   2  -7   5       92.54       93.98      1.33 o
   3  -7   5        0.09        0.02      0.15 o
   4  -7   5        4.31        3.05      0.33 o
   5  -7   5        1.39        2.67      0.40 o
   6  -7   5       49.84       51.40      1.72 o
   7  -7   5        8.58        7.28      0.74 o
   8  -7   5        7.29        6.74      0.77 o
  -7  -6   5        7.14        5.82      0.80 o
  -6  -6   5       14.93       14.54      0.94 o
  -5  -6   5        8.10        8.19      0.70 o
  -4  -6   5       43.71       38.03      1.33 o
  -3  -6   5      114.23      110.17      2.73 o
  -2  -6   5       13.67       15.21      0.79 o
  -1  -6   5        8.31       10.50      0.38 o
   0  -6   5      100.79      105.80      1.38 o
   1  -6   5       15.77       17.14      0.49 o
   2  -6   5       52.97       55.17      0.85 o
   3  -6   5      169.52      184.81      2.35 o
   4  -6   5       12.35        8.63      0.36 o
   5  -6   5       86.65       92.16      1.95 o
   6  -6   5       66.56       63.99      4.52 o
   7  -6   5        0.75        1.00      0.37 o
   8  -6   5        0.45        0.39      0.41 o
  -7  -5   5        1.08        0.99      0.80 o
  -6  -5   5       43.36       41.64      1.54 o
  -5  -5   5        7.64        8.47      0.66 o
  -4  -5   5       21.88       20.76      0.88 o
  -3  -5   5      136.58      125.84      2.36 o
  -2  -5   5       26.69       28.79      0.62 o
  -1  -5   5      217.08      237.00      2.80 o
   0  -5   5       69.30       77.90      1.03 o
   1  -5   5       40.40       45.06      0.73 o
   2  -5   5        0.02        0.41      0.10 o
   3  -5   5      101.05      112.83      1.48 o
   4  -5   5       50.35       50.14      0.86 o
   5  -5   5       39.29       44.55      0.97 o
   6  -5   5        2.04        1.88      0.36 o
   7  -5   5        0.46        1.06      0.35 o
   8  -5   5        0.03       -0.35      0.35 o
  -8  -4   5       23.04       24.81      1.27 o
  -7  -4   5        9.08       10.54      0.82 o
  -6  -4   5        5.00        5.24      0.61 o
  -5  -4   5        8.09        8.49      0.62 o
  -4  -4   5        8.39       10.69      0.64 o
  -3  -4   5      810.69      815.24     13.36 o
  -2  -4   5        2.33        2.67      0.17 o
  -1  -4   5        1.13        1.35      0.19 o
   0  -4   5       83.06       98.24      1.17 o
   1  -4   5        0.07        0.20      0.16 o
   2  -4   5      306.22      319.01      4.16 o
   3  -4   5      125.78      119.84      1.35 o
   4  -4   5       21.06       24.81      0.48 o
   5  -4   5      190.58      188.65      2.92 o
   6  -4   5       88.05       85.73      1.85 o
   7  -4   5        0.25        0.21      0.33 o
   8  -4   5        0.23       -0.12      0.42 o
  -8  -3   5       19.28       16.78      1.11 o
  -7  -3   5        0.75        0.34      0.54 o
  -6  -3   5        0.04        0.24      0.37 o
  -5  -3   5       23.97       19.62      1.94 o
  -4  -3   5      238.88      243.66      5.31 o
  -3  -3   5       33.13       26.05      0.65 o
  -2  -3   5       18.15       17.96      1.91 o
  -1  -3   5      857.91      978.22     12.45 o
   0  -3   5      231.94      213.69      2.21 o
   1  -3   5      671.18      695.63      7.08 o
   2  -3   5      105.32      105.99      1.11 o
   3  -3   5      173.27      174.73      1.94 o
   4  -3   5      218.35      225.29      2.70 o
   5  -3   5      203.61      197.05      3.14 o
   6  -3   5        0.18        0.75      0.41 o
   7  -3   5       32.75       30.52      2.32 o
   8  -3   5        7.43        7.76      0.62 o
  -8  -2   5        0.05        0.13      0.64 o
  -7  -2   5        4.63        6.53      0.64 o
  -6  -2   5        0.03        0.04      0.35 o
  -5  -2   5        0.48        0.20      0.31 o
  -4  -2   5      323.48      314.19      6.62 o
  -3  -2   5        8.98        8.27      0.73 o
  -2  -2   5        8.53        8.84      0.42 o
  -1  -2   5      185.96      179.38      2.70 o
   0  -2   5        0.01        0.47      0.13 o
   1  -2   5      605.30      609.05      5.52 o
   2  -2   5       70.87       69.43      0.84 o
   3  -2   5       14.12       13.40      0.30 o
   4  -2   5       92.70      101.25      1.22 o
   5  -2   5        0.88        0.14      0.22 o
   6  -2   5       27.04       26.89      1.13 o
   7  -2   5        0.25        0.01      0.38 o
   8  -2   5        9.67        8.85      1.08 o
  -8  -1   5       21.50       20.89      1.40 o
  -7  -1   5       10.25       10.05      0.72 o
  -6  -1   5        4.22        5.36      0.59 o
  -5  -1   5        0.10        0.34      0.20 o
  -4  -1   5       44.82       39.34      0.84 o
  -3  -1   5       77.64       89.59      2.08 o
  -2  -1   5      701.56      730.91     16.09 o
  -1  -1   5       29.05       21.09      0.36 o
   0  -1   5     2479.97     2478.04     24.14 o
   1  -1   5      120.68      123.79      1.46 o
   2  -1   5       82.35       82.94      1.05 o
   3  -1   5      143.51      156.99      1.76 o
   4  -1   5      117.68      103.42      1.26 o
   5  -1   5        0.30        0.14      0.16 o
   6  -1   5        5.86        8.21      0.67 o
   7  -1   5        6.91        7.32      0.89 o
   8  -1   5        5.08        5.67      0.89 o
  -9   0   5        0.02       -0.01      0.46 o
  -8   0   5       10.82       12.23      0.79 o
  -7   0   5        0.68        0.48      0.25 o
  -6   0   5       36.07       33.14      0.77 o
  -5   0   5       36.35       37.56      0.69 o
  -4   0   5        3.36        2.95      0.19 o
  -3   0   5       93.57       97.92      1.32 o
  -2   0   5      172.12      185.97      2.64 o
  -1   0   5       90.35       80.16      1.58 o
   0   0   5      232.32      258.58      2.89 o
   1   0   5      289.02      311.59      3.70 o
   2   0   5      270.67      258.55      2.76 o
   3   0   5      473.16      461.66      5.12 o
   4   0   5       44.41       36.76      0.59 o
   5   0   5        0.88        0.21      0.18 o
   6   0   5       14.17       15.48      1.34 o
   7   0   5       26.87       35.28      1.85 o
   8   0   5        3.81        3.82      0.83 o
  -9   1   5       33.88       33.41      1.30 o
  -8   1   5        0.18       -0.40      0.40 o
  -7   1   5       88.90       91.13      2.77 o
  -6   1   5        0.19       -0.13      0.19 o
  -5   1   5      181.55      178.44      2.34 o
  -4   1   5       39.45       42.39      0.86 o
  -3   1   5      767.71      794.95      9.70 o
  -2   1   5       77.55       73.42      1.15 o
  -1   1   5       96.16      113.16      1.80 o
   0   1   5      160.49      195.02      2.39 o
   1   1   5      281.37      285.10      3.23 o
   2   1   5      105.70      102.79      1.31 o
   3   1   5       94.76       85.82      1.15 o
   4   1   5        2.93        3.02      0.21 o
   5   1   5       23.00       25.68      0.66 o
   6   1   5        0.46        1.44      0.43 o
   7   1   5        0.04        0.32      0.42 o
   8   1   5        0.66        1.46      0.70 o
  -9   2   5        0.94        0.76      0.47 o
  -8   2   5       24.04       27.25      0.98 o
  -7   2   5        7.52        6.98      0.43 o
  -6   2   5       33.56       34.56      0.77 o
  -5   2   5        0.05       -0.34      0.34 o
  -4   2   5      422.93      474.29      7.09 o
  -3   2   5        0.76        0.02      0.13 o
  -2   2   5        3.56        7.68      0.31 o
  -1   2   5       83.84       97.87      2.33 o
   0   2   5       22.15       34.09      0.60 o
   1   2   5      814.04      819.55      9.00 o
   2   2   5       10.51        8.59      0.26 o
   3   2   5        7.60        7.96      0.29 o
   4   2   5      125.76      122.03      1.59 o
   5   2   5       10.73        9.55      0.36 o
   6   2   5       75.90       78.12      2.28 o
   7   2   5        1.56        1.21      0.64 o
  -9   3   5        1.75        1.66      0.51 o
  -8   3   5        2.76        3.54      0.55 o
  -7   3   5        2.20        2.89      0.47 o
  -6   3   5        8.03        6.96      0.48 o
  -5   3   5       11.01        8.73      0.41 o
  -4   3   5       79.20       82.35      1.38 o
  -3   3   5        0.74        0.46      0.16 o
  -2   3   5       42.25       47.88      1.07 o
  -1   3   5      104.32      110.55      1.25 o
   0   3   5        2.06        1.51      0.18 o
   1   3   5      179.42      161.85      1.98 o
   2   3   5       16.96       16.53      0.41 o
   3   3   5      155.42      161.15      2.00 o
   4   3   5       17.99       16.50      0.53 o
   5   3   5       11.75       12.25      0.58 o
   6   3   5        2.47        3.17      0.53 o
   7   3   5        1.66        2.42      0.70 o
  -8   4   5        0.71        1.58      0.80 o
  -7   4   5        2.07        1.18      0.46 o
  -6   4   5       42.89       49.43      1.29 o
  -5   4   5       10.53       11.43      0.49 o
  -4   4   5       11.68        6.87      0.34 o
  -3   4   5       13.77       13.68      0.46 o
  -2   4   5       23.85       22.44      0.50 o
  -1   4   5        0.85        0.31      0.10 o
   0   4   5       24.87       34.41      0.64 o
   1   4   5       91.48      101.56      1.45 o
   2   4   5       52.00       49.81      0.87 o
   3   4   5       40.13       39.38      0.83 o
   4   4   5        0.75        0.39      0.21 o
   5   4   5        0.19        0.03      0.20 o
   6   4   5        5.14        5.95      0.64 o
  -8   5   5       10.50       13.07      0.92 o
  -7   5   5        0.61        0.41      0.39 o
  -6   5   5        7.18        7.19      0.79 o
  -5   5   5        0.00        0.18      0.29 o
  -4   5   5       24.44       16.48      0.54 o
  -3   5   5        2.42        1.54      0.24 o
  -2   5   5      115.08      113.41      1.77 o
  -1   5   5      115.31      107.77      1.51 o
   0   5   5       70.32       76.85      1.58 o
   1   5   5       39.72       32.95      0.67 o
   2   5   5       21.52       22.90      0.60 o
   3   5   5        1.12        1.27      0.24 o
   4   5   5       32.02       32.34      0.78 o
   5   5   5        9.43        9.24      0.52 o
   6   5   5        0.06       -0.16      0.48 o
  -8   6   5        4.27        5.13      1.11 o
  -7   6   5        7.28        8.09      0.83 o
  -6   6   5       14.62       13.29      0.82 o
  -5   6   5       23.47       15.29      0.70 o
  -4   6   5       35.68       33.01      0.89 o
  -3   6   5      189.34      184.69      3.12 o
  -2   6   5       14.17       10.94      0.47 o
  -1   6   5        0.00        0.82      0.19 o
   0   6   5        4.33        4.72      0.29 o
   1   6   5        1.97        1.79      0.31 o
   2   6   5        1.85        1.81      0.25 o
   3   6   5        1.76        1.58      0.40 o
   4   6   5       41.86       45.97      1.24 o
   5   6   5        0.05       -0.26      0.29 o
  -7   7   5        1.34        2.27      0.54 o
  -6   7   5        4.77        5.89      0.66 o
  -5   7   5        7.91        6.35      0.51 o
  -4   7   5       11.45       12.85      0.66 o
  -3   7   5      104.08      106.60      2.24 o
  -2   7   5       58.01       64.74      1.27 o
  -1   7   5        9.61        7.82      0.43 o
   0   7   5       40.83       35.30      0.78 o
   1   7   5       70.33       65.37      1.21 o
   2   7   5      124.99      125.79      2.01 o
   3   7   5        1.39        1.15      0.28 o
   4   7   5        0.21       -0.15      0.28 o
  -7   8   5        0.01       -0.02      0.54 o
  -6   8   5        0.55        0.23      0.41 o
  -5   8   5       14.46       13.62      0.76 o
  -4   8   5        2.57        3.76      0.48 o
  -3   8   5        4.29        2.69      0.45 o
  -2   8   5       21.16       21.90      0.89 o
  -1   8   5        0.83        1.39      0.33 o
   0   8   5        0.46       -0.14      0.22 o
   1   8   5       22.88       25.98      0.86 o
   2   8   5       16.72       17.24      0.63 o
   3   8   5       15.60       16.13      0.68 o
  -6   9   5        0.03       -0.43      0.43 o
  -5   9   5        1.04       -0.17      0.83 o
  -4   9   5       17.47       17.09      0.85 o
  -3   9   5        4.24        3.44      0.54 o
  -2   9   5        8.90        6.56      0.51 o
  -1   9   5       21.09       23.41      1.15 o
   0   9   5        0.07        0.00      0.24 o
   1   9   5       16.57       17.06      0.80 o
   2   9   5        3.67        5.25      0.86 o
  -4  10   5        8.66       10.63      0.76 o
  -3  10   5        0.09       -0.38      0.38 o
  -2  10   5       26.30       30.57      1.18 o
  -1  10   5       20.69       24.52      0.75 o
   0 -12   6        3.36        3.55      0.40 o
   1 -12   6        0.43        0.53      0.43 o
   2 -12   6        2.01        1.28      0.36 o
   3 -12   6        0.04       -0.14      0.29 o
   4 -12   6        2.51        3.34      0.72 o
  -2 -11   6        5.05        3.21      0.64 o
  -1 -11   6        0.00        0.14      0.23 o
   0 -11   6       10.70       12.64      0.54 o
   1 -11   6        0.38        0.95      0.30 o
   2 -11   6        4.45        5.29      0.41 o
   3 -11   6        3.44        2.29      0.34 o
   4 -11   6        3.64        3.18      0.36 o
   5 -11   6        0.11        0.01      0.24 o
  -3 -10   6        0.11        0.49      0.44 o
  -2 -10   6       36.42       39.73      1.50 o
  -1 -10   6       14.37       17.22      0.57 o
   0 -10   6        1.92        3.30      0.33 o
   1 -10   6        6.09        6.96      0.40 o
   2 -10   6        0.00        0.29      0.24 o
   3 -10   6        0.78        1.06      0.31 o
   4 -10   6        1.09        0.88      0.27 o
   5 -10   6        9.57        8.53      0.43 o
   6 -10   6        0.02       -0.43      0.43 o
  -4  -9   6       11.30       12.88      0.92 o
  -3  -9   6        2.32        2.42      0.50 o
  -2  -9   6       25.72       31.86      1.23 o
  -1  -9   6       56.43       49.51      1.01 o
   0  -9   6        1.53        2.38      0.27 o
   1  -9   6       30.20       25.09      0.64 o
   2  -9   6        5.95        7.52      0.44 o
   3  -9   6        2.80        1.69      0.26 o
   4  -9   6       21.89       26.14      0.93 o
   5  -9   6        0.11        0.45      0.24 o
   6  -9   6        0.31        1.32      0.48 o
   7  -9   6        0.00        0.29      0.49 o
  -5  -8   6        0.00       -0.32      0.46 o
  -4  -8   6        7.95        9.53      0.77 o
  -3  -8   6       79.92       77.80      2.20 o
  -2  -8   6       10.63       11.79      0.71 o
  -1  -8   6        6.18        3.57      0.24 o
   0  -8   6       26.98       38.18      0.77 o
   1  -8   6       99.70      100.58      1.57 o
   2  -8   6        1.09        1.56      0.29 o
   3  -8   6       23.37       28.30      0.71 o
   4  -8   6       29.03       30.55      0.76 o
   5  -8   6        3.13        4.73      0.32 o
   6  -8   6       31.28       31.32      1.28 o
   7  -8   6        0.25        0.64      0.47 o
  -6  -7   6       56.61       61.06      2.09 o
  -5  -7   6        8.27        9.68      0.77 o
  -4  -7   6        5.57        5.00      0.55 o
  -3  -7   6       31.57       34.57      1.23 o
  -2  -7   6       10.37        8.82      0.60 o
  -1  -7   6      140.26      145.96      2.05 o
   0  -7   6       25.89       23.84      0.86 o
   1  -7   6        2.02        1.63      0.22 o
   2  -7   6        1.66        2.10      0.22 o
   3  -7   6       19.88       21.00      0.52 o
   4  -7   6       13.84       15.24      0.49 o
   5  -7   6       55.25       50.50      1.06 o
   6  -7   6       25.57       29.58      2.42 o
   7  -7   6       15.15       17.13      1.18 o
   8  -7   6        0.14        0.19      0.55 o
  -7  -6   6       17.69       21.62      1.24 o
  -6  -6   6        0.00       -0.18      0.42 o
  -5  -6   6        9.14       10.01      1.27 o
  -4  -6   6        0.03       -0.57      0.57 o
  -3  -6   6        3.34        4.32      0.44 o
  -2  -6   6       33.06       33.91      1.03 o
  -1  -6   6       42.29       38.91      0.68 o
   0  -6   6      273.15      274.12      3.27 o
   1  -6   6       65.54       73.31      1.03 o
   2  -6   6        2.83        2.17      0.17 o
   3  -6   6      101.84      112.33      1.51 o
   4  -6   6        4.93        4.19      0.42 o
   5  -6   6        0.03       -0.15      0.15 o
   6  -6   6       29.09       21.71      1.06 o
   7  -6   6        1.28        0.75      0.36 o
   8  -6   6       12.97       13.99      0.79 o
  -7  -5   6       20.69       21.59      1.56 o
  -6  -5   6        0.55        1.58      0.48 o
  -5  -5   6       34.11       35.28      1.31 o
  -4  -5   6        2.32        1.66      0.38 o
  -3  -5   6        0.03        0.07      0.26 o
  -2  -5   6       18.91       17.52      0.46 o
  -1  -5   6      195.51      183.05      2.42 o
   0  -5   6      170.60      162.17      1.87 o
   1  -5   6      227.42      240.69      3.91 o
   2  -5   6        0.02        0.03      0.16 o
   3  -5   6        1.28        1.81      0.17 o
   4  -5   6       28.31       29.86      0.75 o
   5  -5   6        4.79        5.16      0.28 o
   6  -5   6        5.94        3.37      0.45 o
   7  -5   6       50.96       42.18      1.87 o
   8  -5   6       11.60       13.66      0.86 o
  -7  -4   6       11.83       11.61      0.86 o
  -6  -4   6        0.65        0.65      0.57 o
  -5  -4   6       18.39       12.06      1.34 o
  -4  -4   6       39.22       41.96      1.30 o
  -3  -4   6       73.33       79.23      1.99 o
  -2  -4   6        3.24        6.07      0.29 o
  -1  -4   6      451.60      444.00      5.79 o
   0  -4   6      309.94      312.97      3.21 o
   1  -4   6       11.04       13.98      0.28 o
   2  -4   6      241.85      251.18      2.54 o
   3  -4   6        4.61        6.16      0.20 o
   4  -4   6       26.24       28.41      0.50 o
   5  -4   6      187.87      172.22      2.37 o
   6  -4   6       95.28       90.13      1.92 o
   7  -4   6       19.23       21.87      1.16 o
   8  -4   6        0.00        0.10      0.36 o
  -8  -3   6        0.53        0.77      0.56 o
  -7  -3   6        0.44        0.22      0.46 o
  -6  -3   6       73.39       72.79      2.06 o
  -5  -3   6        2.74        1.85      0.37 o
  -4  -3   6        2.44        2.09      0.41 o
  -3  -3   6       99.42       93.29      2.40 o
  -2  -3   6        5.53        4.87      0.38 o
  -1  -3   6     1629.67     1699.46     31.09 o
   0  -3   6       29.33       31.45      0.41 o
   1  -3   6       17.16       21.45      0.32 o
   2  -3   6      120.16      113.60      1.27 o
   3  -3   6       58.06       64.97      0.78 o
   4  -3   6       18.61       19.50      0.38 o
   5  -3   6        1.42        0.72      0.36 o
   6  -3   6      165.33      151.88      3.66 o
   7  -3   6        1.70        3.74      0.61 o
   8  -3   6        3.98        3.39      0.59 o
  -8  -2   6        0.27        0.44      0.67 o
  -7  -2   6        5.32        5.94      0.64 o
  -6  -2   6        0.79        0.36      0.34 o
  -5  -2   6       95.15       95.26      2.04 o
  -4  -2   6        9.19       11.44      0.51 o
  -3  -2   6      221.66      225.16      4.05 o
  -2  -2   6      513.95      507.96      8.71 o
  -1  -2   6      800.07      801.54     14.61 o
   0  -2   6      121.78      151.15      1.79 o
   1  -2   6       42.91       45.93      0.54 o
   2  -2   6      722.19      738.58      7.55 o
   3  -2   6      174.83      182.58      2.09 o
   4  -2   6      135.07      133.08      1.76 o
   5  -2   6      225.70      226.19      2.70 o
   6  -2   6        8.52       12.35      0.82 o
   7  -2   6        0.03       -0.37      0.37 o
   8  -2   6        0.41        0.38      0.57 o
  -8  -1   6        0.42        0.51      0.70 o
  -7  -1   6        6.35        5.80      0.58 o
  -6  -1   6        1.99        1.95      0.35 o
  -5  -1   6      277.29      273.34      4.27 o
  -4  -1   6       80.05       78.80      1.66 o
  -3  -1   6        6.96       12.28      0.35 o
  -2  -1   6      667.28      671.74      8.07 o
  -1  -1   6       18.83       20.67      0.56 o
   0  -1   6     1913.83     1889.58     18.92 o
   1  -1   6       30.40       46.55      0.64 o
   2  -1   6        0.03        0.68      0.10 o
   3  -1   6      182.66      194.43      2.15 o
   4  -1   6      104.58       98.86      1.23 o
   5  -1   6       50.41       48.12      0.79 o
   6  -1   6       16.88       20.07      0.85 o
   7  -1   6        1.81        1.85      0.64 o
   8  -1   6        0.20        0.06      0.57 o
  -8   0   6        7.57        7.07      0.65 o
  -7   0   6       81.55       90.75      1.52 o
  -6   0   6      124.50      120.49      1.73 o
  -5   0   6       20.89       23.40      0.56 o
  -4   0   6       82.96       83.38      1.20 o
  -3   0   6       19.86       16.85      0.53 o
  -2   0   6        0.04        1.29      0.14 o
  -1   0   6      189.37      190.28      2.61 o
   0   0   6     1618.10     1739.73     24.78 o
   1   0   6      826.57      821.24      8.97 o
   2   0   6       17.50       16.92      0.41 o
   3   0   6       37.30       33.88      0.55 o
   4   0   6      125.97      136.84      1.73 o
   5   0   6      101.51       95.60      1.33 o
   6   0   6       11.18        9.78      0.96 o
   7   0   6        4.81        5.09      0.83 o
   8   0   6        0.00        0.38      0.57 o
  -8   1   6        5.85        5.32      0.77 o
  -7   1   6        5.51        6.86      0.39 o
  -6   1   6      131.33      131.76      1.85 o
  -5   1   6       44.51       43.44      0.77 o
  -4   1   6        6.02       10.12      0.53 o
  -3   1   6      188.56      190.31      2.75 o
  -2   1   6      608.49      674.45     10.20 o
  -1   1   6      662.70      684.67     11.78 o
   0   1   6       83.22       93.29      1.22 o
   1   1   6       25.31       27.53      0.59 o
   2   1   6        2.45        2.11      0.15 o
   3   1   6        7.86        8.63      0.29 o
   4   1   6      729.35      709.69      7.82 o
   5   1   6        1.32        1.00      0.18 o
   6   1   6        3.95        3.50      0.53 o
   7   1   6        0.12        0.19      0.51 o
  -8   2   6       14.11       16.04      0.74 o
  -7   2   6       81.14       77.67      1.51 o
  -6   2   6       89.90       87.34      1.68 o
  -5   2   6        0.03        0.13      0.22 o
  -4   2   6        7.66        7.95      0.38 o
  -3   2   6      275.76      258.32      3.65 o
  -2   2   6      246.54      244.68      3.47 o
  -1   2   6      216.41      242.17      5.29 o
   0   2   6      105.39      114.35      1.42 o
   1   2   6       18.36       22.96      0.47 o
   2   2   6        4.48        3.16      0.20 o
   3   2   6      348.17      352.97      4.03 o
   4   2   6      274.48      261.28      3.27 o
   5   2   6        4.22        3.64      0.29 o
   6   2   6        1.12        0.56      0.42 o
   7   2   6       11.27       14.20      1.27 o
  -8   3   6        0.32        1.04      0.46 o
  -7   3   6       19.33       19.11      0.96 o
  -6   3   6        7.51        7.45      0.71 o
  -5   3   6      102.38      102.33      1.87 o
  -4   3   6       22.06       23.52      0.61 o
  -3   3   6      178.58      195.20      2.85 o
  -2   3   6      213.97      215.72      3.01 o
  -1   3   6      146.79      141.10      1.94 o
   0   3   6       23.65       23.31      0.47 o
   1   3   6       62.54       60.92      0.95 o
   2   3   6       12.60       13.78      0.40 o
   3   3   6      156.32      146.77      2.16 o
   4   3   6        0.11       -0.02      0.19 o
   5   3   6        6.58        5.76      0.35 o
   6   3   6        0.07        0.29      0.51 o
  -8   4   6        5.62        8.65      1.02 o
  -7   4   6        2.03        1.21      0.99 o
  -6   4   6       89.94       75.97      1.76 o
  -5   4   6       52.28       46.94      1.54 o
  -4   4   6       26.21       29.68      0.74 o
  -3   4   6       97.22       96.95      2.36 o
  -2   4   6       75.39       76.92      1.34 o
  -1   4   6      221.45      210.36      2.66 o
   0   4   6        5.62        5.59      0.26 o
   1   4   6       13.13       13.47      0.39 o
   2   4   6        3.12        4.87      0.30 o
   3   4   6       42.07       41.30      0.85 o
   4   4   6        4.69        4.52      0.33 o
   5   4   6        6.59        7.28      0.40 o
   6   4   6        7.76       10.32      1.08 o
  -8   5   6       23.56       20.62      1.56 o
  -7   5   6        0.28        1.77      0.48 o
  -6   5   6        7.32        5.89      0.67 o
  -5   5   6       15.34       18.46      0.76 o
  -4   5   6        8.54        8.28      0.47 o
  -3   5   6        5.92        3.58      0.35 o
  -2   5   6        0.11       -0.15      0.24 o
  -1   5   6      237.14      229.29      2.92 o
   0   5   6        4.64        3.31      0.32 o
   1   5   6       22.65       24.81      0.61 o
   2   5   6       11.63       10.58      0.57 o
   3   5   6        2.80        3.48      0.30 o
   4   5   6       19.02       21.15      0.65 o
   5   5   6        0.01        0.09      0.24 o
  -8   6   6        0.23        0.19      0.52 o
  -7   6   6        6.60        4.46      0.64 o
  -6   6   6       34.60       37.31      1.19 o
  -5   6   6       13.90       16.19      0.74 o
  -4   6   6       19.25       21.49      0.82 o
  -3   6   6        8.45        7.40      0.60 o
  -2   6   6      371.38      349.03      6.04 o
  -1   6   6       22.93       26.70      0.62 o
   0   6   6       24.39       22.56      0.58 o
   1   6   6        2.35        1.29      0.24 o
   2   6   6      119.17      110.80      1.80 o
   3   6   6        2.44        2.85      0.32 o
   4   6   6        0.23        0.28      0.26 o
  -7   7   6        3.12        3.03      0.61 o
  -6   7   6        5.52        9.46      0.78 o
  -5   7   6        5.97        6.60      0.56 o
  -4   7   6        0.02       -0.16      0.37 o
  -3   7   6       39.86       31.72      1.06 o
  -2   7   6       82.19       75.58      1.80 o
  -1   7   6       25.54       24.07      0.68 o
   0   7   6        5.26        4.34      0.30 o
   1   7   6       48.93       42.06      0.93 o
   2   7   6        9.97       12.37      0.52 o
   3   7   6       27.02       27.93      0.79 o
  -6   8   6        0.08        0.40      0.47 o
  -5   8   6        0.72       -0.22      0.37 o
  -4   8   6       16.37       16.85      0.83 o
  -3   8   6        0.27        0.64      0.37 o
  -2   8   6       13.80       11.43      1.06 o
  -1   8   6       25.46       20.11      0.57 o
   0   8   6        7.35        8.12      0.58 o
   1   8   6        1.16        1.05      0.35 o
   2   8   6        9.30        8.04      0.67 o
  -5   9   6        2.61        2.21      0.61 o
  -4   9   6        3.72        3.73      0.53 o
  -3   9   6        0.60       -0.25      0.35 o
  -2   9   6       10.60        9.19      0.66 o
  -1   9   6        5.33        6.32      0.40 o
   0   9   6        0.35        1.39      0.31 o
   1   9   6        1.69        1.13      0.33 o
   0 -12   7        1.03        1.55      0.33 o
   1 -12   7        6.08        7.96      0.49 o
   2 -12   7        4.01        5.30      0.49 o
   3 -12   7        3.12        5.28      0.60 o
   4 -12   7        9.74       11.71      0.74 o
  -2 -11   7        0.30        0.84      0.49 o
  -1 -11   7        0.28        0.52      0.25 o
   0 -11   7        1.92        1.99      0.31 o
   1 -11   7        0.00        0.02      0.27 o
   2 -11   7        1.53        1.58      0.33 o
   3 -11   7       10.67        9.26      0.51 o
   4 -11   7        6.36        6.42      0.58 o
   5 -11   7        1.88        2.06      0.37 o
  -3 -10   7        0.32        0.03      0.42 o
  -2 -10   7        1.75        1.55      0.49 o
  -1 -10   7        0.56        0.27      0.21 o
   0 -10   7       15.67       11.08      0.46 o
   1 -10   7       77.94       71.62      1.43 o
   2 -10   7       46.80       50.07      1.19 o
   3 -10   7       32.80       32.39      1.30 o
   4 -10   7        0.00       -0.12      0.26 o
   5 -10   7        0.75        0.68      0.26 o
   6 -10   7        0.51        0.45      0.52 o
  -4  -9   7        0.33       -0.43      0.43 o
  -3  -9   7       14.80       12.71      0.87 o
  -2  -9   7        0.03        0.28      0.34 o
  -1  -9   7       10.80        9.76      0.41 o
   0  -9   7       44.67       42.87      0.85 o
   1  -9   7       91.46       87.15      1.43 o
   2  -9   7      128.10      121.96      1.89 o
   3  -9   7       11.76       12.63      1.31 o
   4  -9   7        7.89        6.38      0.40 o
   5  -9   7       19.00       20.36      0.70 o
   6  -9   7        2.77        2.31      0.55 o
   7  -9   7        8.72        7.87      0.78 o
  -5  -8   7       16.19       13.31      1.72 o
  -4  -8   7        8.77       10.19      0.77 o
  -3  -8   7        3.12        1.61      0.43 o
  -2  -8   7       27.31       19.22      0.88 o
  -1  -8   7        0.48        0.94      0.18 o
   0  -8   7       63.63       63.32      1.24 o
   1  -8   7      191.59      191.87      2.69 o
   2  -8   7        2.30        2.03      0.23 o
   3  -8   7       14.57       15.36      0.64 o
   4  -8   7        0.70        0.91      0.26 o
   5  -8   7       13.68       13.22      0.51 o
   6  -8   7       20.84       24.14      1.97 o
   7  -8   7        1.50        1.41      0.96 o
  -6  -7   7        5.74        5.86      1.40 o
  -5  -7   7       10.21        9.61      0.76 o
  -4  -7   7       79.60       79.33      2.24 o
  -3  -7   7        1.09        0.23      0.34 o
  -2  -7   7       17.98       19.24      1.02 o
  -1  -7   7      134.16      122.40      1.77 o
   0  -7   7        1.30        1.38      0.18 o
   1  -7   7       67.37       56.63      1.12 o
   2  -7   7        6.43        5.18      0.25 o
   3  -7   7        1.92        1.54      0.24 o
   4  -7   7        4.99        6.17      0.35 o
   5  -7   7        3.71        2.98      0.33 o
   6  -7   7       54.44       57.06      2.80 o
   7  -7   7        0.05        0.36      0.46 o
  -6  -6   7        0.82        0.04      0.70 o
  -5  -6   7        8.13        8.63      0.70 o
  -4  -6   7       69.70       66.90      1.93 o
  -3  -6   7      132.15      114.87      6.15 o
  -2  -6   7        3.24        4.63      0.32 o
  -1  -6   7       76.97       79.37      1.11 o
   0  -6   7       58.67       54.37      0.83 o
   1  -6   7       68.97       72.56      1.05 o
   2  -6   7       51.04       51.30      0.80 o
   3  -6   7       99.78       91.23      1.19 o
   4  -6   7        1.73        2.06      0.25 o
   5  -6   7      111.51      116.53      2.31 o
   6  -6   7        9.32        6.75      0.69 o
   7  -6   7        3.26        3.48      0.47 o
   8  -6   7        7.08        8.96      0.69 o
  -7  -5   7        2.13        1.75      0.60 o
  -6  -5   7       38.98       36.62      1.42 o
  -5  -5   7       85.73       83.27      2.29 o
  -4  -5   7      121.81      110.62      3.28 o
  -3  -5   7      191.87      197.29      3.52 o
  -2  -5   7       40.97       46.34      0.96 o
  -1  -5   7       38.84       44.15      0.77 o
   0  -5   7      961.13      946.84     10.14 o
   1  -5   7        3.77        3.42      0.18 o
   2  -5   7        9.49        6.61      0.27 o
   3  -5   7       60.95       56.83      0.76 o
   4  -5   7        9.46        8.02      0.48 o
   5  -5   7        1.63        3.09      0.25 o
   6  -5   7       65.96       68.21      1.59 o
   7  -5   7        4.09        2.95      0.47 o
   8  -5   7        0.39        0.95      0.45 o
  -7  -4   7       23.94       25.83      2.20 o
  -6  -4   7        3.33        3.61      0.56 o
  -5  -4   7        7.27        8.37      0.62 o
  -4  -4   7       52.14       47.67      1.39 o
  -3  -4   7       48.91       41.13      1.20 o
  -2  -4   7      138.66      152.56      2.89 o
  -1  -4   7      253.99      262.40      3.47 o
   0  -4   7      280.53      270.57      2.80 o
   1  -4   7       66.29       72.22      0.84 o
   2  -4   7      265.58      246.73      2.64 o
   3  -4   7        4.16        3.80      0.17 o
   4  -4   7       14.23       17.42      0.39 o
   5  -4   7        8.49       10.27      0.41 o
   6  -4   7       63.79       60.00      1.45 o
   7  -4   7       11.62       11.30      1.21 o
   8  -4   7       19.22       15.76      0.89 o
  -8  -3   7       18.85       18.58      1.91 o
  -7  -3   7       11.90       13.98      0.92 o
  -6  -3   7       25.05       24.26      1.04 o
  -5  -3   7        4.87        4.95      0.52 o
  -4  -3   7       96.04       98.90      3.33 o
  -3  -3   7       24.45       24.24      0.70 o
  -2  -3   7       13.50       15.11      0.37 o
  -1  -3   7      462.10      455.11      6.76 o
   0  -3   7       33.48       32.19      0.64 o
   1  -3   7       70.76       66.04      0.77 o
   2  -3   7       46.56       42.73      0.55 o
   3  -3   7       12.82       14.03      0.32 o
   4  -3   7       49.23       52.01      0.81 o
   5  -3   7       99.53       95.14      1.51 o
   6  -3   7        1.29        0.22      0.41 o
   7  -3   7       13.80       10.69      0.96 o
   8  -3   7        0.00       -0.51      0.51 o
  -8  -2   7        9.72       11.47      0.96 o
  -7  -2   7       42.44       43.12      1.51 o
  -6  -2   7       32.87       30.53      1.91 o
  -5  -2   7      103.98      107.09      2.60 o
  -4  -2   7        0.03       -0.19      0.19 o
  -3  -2   7        0.79        0.35      0.20 o
  -2  -2   7      101.01       87.25      1.28 o
  -1  -2   7       78.48       88.46      1.25 o
   0  -2   7        8.61        7.87      0.22 o
   1  -2   7       29.12       26.80      0.43 o
   2  -2   7        2.63        3.72      0.32 o
   3  -2   7      229.58      237.93      2.73 o
   4  -2   7      125.66      130.77      1.57 o
   5  -2   7        7.62        6.66      0.42 o
   6  -2   7       23.42       23.82      0.94 o
   7  -2   7       10.97       16.22      2.29 o
   8  -2   7        3.49        3.12      0.76 o
  -8  -1   7       13.54       12.98      0.74 o
  -7  -1   7        0.37        0.27      0.30 o
  -6  -1   7        6.72        6.95      0.62 o
  -5  -1   7       22.96       20.69      0.56 o
  -4  -1   7       80.69       77.79      1.25 o
  -3  -1   7      363.54      367.94      4.91 o
  -2  -1   7       88.44       99.78      1.54 o
  -1  -1   7       43.42       61.08      0.91 o
   0  -1   7       82.83      117.42      1.28 o
   1  -1   7       14.44       18.75      0.35 o
   2  -1   7       40.81       50.87      0.70 o
   3  -1   7        6.71        7.53      0.28 o
   4  -1   7       75.13       78.46      1.12 o
   5  -1   7       30.32       31.70      0.66 o
   6  -1   7        1.05        0.08      0.31 o
   7  -1   7        0.03        0.32      0.57 o
  -8   0   7       33.39       34.30      1.24 o
  -7   0   7       12.73       12.94      0.52 o
  -6   0   7      174.35      171.45      2.49 o
  -5   0   7        0.18        0.13      0.18 o
  -4   0   7       37.46       39.54      0.74 o
  -3   0   7      131.63      123.20      1.90 o
  -2   0   7      107.66      120.61      1.83 o
  -1   0   7      317.32      340.31      4.59 o
   0   0   7      470.53      570.14      6.28 o
   1   0   7      277.82      308.24      3.50 o
   2   0   7      189.36      197.36      2.35 o
   3   0   7      133.84      139.11      1.87 o
   4   0   7      159.51      162.35      2.17 o
   5   0   7        2.02        2.21      0.28 o
   6   0   7        0.19       -0.34      0.34 o
   7   0   7        2.42        3.06      0.70 o
  -8   1   7        1.33        1.82      0.46 o
  -7   1   7       93.40       97.08      1.61 o
  -6   1   7        4.99        3.35      0.39 o
  -5   1   7      147.67      150.71      2.29 o
  -4   1   7        6.47        6.02      0.36 o
  -3   1   7        2.86        3.61      0.25 o
  -2   1   7       64.45       75.42      1.57 o
  -1   1   7       24.84       36.19      1.07 o
   0   1   7       94.75      106.79      1.43 o
   1   1   7       40.57       32.82      0.55 o
   2   1   7       98.67       94.13      1.33 o
   3   1   7       73.71       77.23      1.10 o
   4   1   7        2.80        3.24      0.26 o
   5   1   7        0.02        0.08      0.18 o
   6   1   7        3.73        5.60      0.64 o
   7   1   7        5.37        6.05      0.89 o
  -8   2   7        1.22        1.55      0.49 o
  -7   2   7        4.42        3.51      0.44 o
  -6   2   7        5.88        5.66      0.41 o
  -5   2   7       10.26       11.15      0.48 o
  -4   2   7       31.62       29.73      0.76 o
  -3   2   7        7.67        8.28      0.35 o
  -2   2   7      162.67      172.80      2.88 o
  -1   2   7       52.63       42.58      0.81 o
   0   2   7       83.92       73.39      1.06 o
   1   2   7       12.39       11.83      0.44 o
   2   2   7       12.62       12.37      0.37 o
   3   2   7       19.15       18.79      0.48 o
   4   2   7        6.63        5.94      0.31 o
   5   2   7        1.07        1.01      0.24 o
   6   2   7       27.81       26.56      1.53 o
  -8   3   7        6.29        6.67      0.67 o
  -7   3   7       31.28       36.49      1.14 o
  -6   3   7       36.74       38.39      1.12 o
  -5   3   7        3.49        4.12      0.46 o
  -4   3   7       63.14       62.59      1.28 o
  -3   3   7       14.29       15.38      0.54 o
  -2   3   7        6.25        9.12      0.58 o
  -1   3   7       42.12       40.77      1.29 o
   0   3   7       34.27       31.59      0.58 o
   1   3   7        9.45       11.93      0.37 o
   2   3   7        3.00        3.11      0.29 o
   3   3   7        0.75        1.05      0.35 o
   4   3   7       55.30       53.54      1.05 o
   5   3   7        0.03        0.15      0.24 o
   6   3   7        4.27        5.91      0.58 o
  -8   4   7        8.16       10.59      0.85 o
  -7   4   7        0.05        0.86      0.47 o
  -6   4   7       87.40       91.77      2.05 o
  -5   4   7       40.52       36.26      0.93 o
  -4   4   7      109.48       94.03      1.78 o
  -3   4   7      246.62      239.23      3.87 o
  -2   4   7      276.06      274.70      4.36 o
  -1   4   7      119.09      111.17      1.97 o
   0   4   7       35.81       32.88      0.64 o
   1   4   7       11.96       11.21      0.61 o
   2   4   7       61.70       62.05      1.12 o
   3   4   7        8.63        8.38      0.40 o
   4   4   7       23.88       24.79      0.69 o
   5   4   7        0.04        0.22      0.26 o
  -8   5   7        1.60        2.60      0.73 o
  -7   5   7        2.65        4.19      1.18 o
  -6   5   7        0.02        0.13      0.36 o
  -5   5   7       14.32       16.07      0.74 o
  -4   5   7        5.53        4.58      0.40 o
  -3   5   7       71.58       72.80      1.52 o
  -2   5   7      163.02      151.93      2.65 o
  -1   5   7        6.87        9.35      0.34 o
   0   5   7       49.45       48.92      1.08 o
   1   5   7        4.90        4.62      0.30 o
   2   5   7       11.02       11.79      0.46 o
   3   5   7        6.27        6.48      0.39 o
   4   5   7        9.39        8.79      0.45 o
   5   5   7        5.70        6.46      0.96 o
  -7   6   7        2.79        3.26      0.62 o
  -6   6   7        5.91        7.57      0.62 o
  -5   6   7        0.14       -0.05      0.34 o
  -4   6   7       10.88        7.90      0.93 o
  -3   6   7       83.79       88.74      2.00 o
  -2   6   7       12.96        9.53      0.57 o
  -1   6   7        1.08        0.76      0.20 o
   0   6   7       34.97       35.01      0.76 o
   1   6   7       18.71       21.76      0.62 o
   2   6   7       20.72       23.95      0.70 o
   3   6   7        5.11        5.33      0.39 o
   4   6   7        5.27        6.50      0.54 o
  -6   7   7        0.00       -0.23      0.43 o
  -5   7   7        5.46        6.11      0.59 o
  -4   7   7        0.91        1.02      0.38 o
  -3   7   7       12.22       13.58      0.81 o
  -2   7   7        8.46        8.34      0.60 o
  -1   7   7        9.67        8.59      0.46 o
   0   7   7        2.99        1.39      0.25 o
   1   7   7       86.48       89.31      1.84 o
   2   7   7       14.79       13.91      0.55 o
   3   7   7        0.24        1.43      0.33 o
  -5   8   7        3.42        4.88      0.57 o
  -4   8   7        5.65        9.02      0.66 o
  -3   8   7        0.37        0.10      0.35 o
  -2   8   7        0.13        0.23      0.35 o
  -1   8   7       11.49       14.02      0.73 o
   0   8   7        0.02       -0.23      0.23 o
   1   8   7        0.96        1.08      0.33 o
   2   8   7       20.04       19.81      2.29 o
  -4   9   7        8.14        9.11      0.71 o
  -3   9   7        0.04       -0.15      0.38 o
  -2   9   7        1.14        0.28      0.40 o
  -1   9   7       17.11       20.26      1.42 o
   0 -12   8        0.43        0.33      0.34 o
   1 -12   8       13.93       13.66      0.79 o
   2 -12   8        4.52        3.17      0.54 o
   3 -12   8        0.85       -0.03      0.38 o
  -2 -11   8        6.86        8.85      1.59 o
  -1 -11   8        1.86        2.52      0.54 o
   0 -11   8        3.05        4.24      0.74 o
   1 -11   8        0.52       -0.01      0.48 o
   2 -11   8        8.56        8.87      0.58 o
   3 -11   8        0.36       -0.26      0.26 o
   4 -11   8        0.50        0.45      0.30 o
   5 -11   8        8.01        7.07      0.50 o
  -3 -10   8        0.56        2.23      1.08 o
  -2 -10   8       41.58       46.05      2.93 o
  -1 -10   8        1.21        0.37      0.39 o
   0 -10   8        0.13        0.39      0.28 o
   1 -10   8        3.82        3.39      0.30 o
   2 -10   8        2.50        1.66      0.30 o
   3 -10   8        2.32        2.29      0.37 o
   4 -10   8       26.96       23.02      0.99 o
   5 -10   8        0.54        0.27      0.28 o
   6 -10   8        0.03        0.15      0.61 o
  -4  -9   8        9.49       11.21      1.66 o
  -3  -9   8       17.57       23.44      2.04 o
  -2  -9   8        7.01       13.82      1.59 o
  -1  -9   8       79.29       70.50      3.50 o
   0  -9   8        4.31        2.64      0.28 o
   1  -9   8       56.67       51.70      0.97 o
   2  -9   8       20.73       24.86      0.64 o
   3  -9   8       64.18       64.62      1.38 o
   4  -9   8        8.59       10.85      0.86 o
   5  -9   8       28.55       27.47      1.20 o
   6  -9   8       33.78       37.78      1.31 o
  -5  -8   8        3.80        3.69      1.27 o
  -4  -8   8        4.66        5.99      1.27 o
  -3  -8   8       29.51       34.26      2.36 o
  -2  -8   8        3.73        3.31      0.89 o
  -1  -8   8        2.25        0.94      0.24 o
   0  -8   8       21.89       18.20      0.59 o
   1  -8   8      197.17      191.58      2.50 o
   2  -8   8        1.77        0.69      0.21 o
   3  -8   8        2.46        3.50      0.43 o
   4  -8   8       28.63       27.79      1.09 o
   5  -8   8       66.28       63.22      1.27 o
   6  -8   8       10.86       11.95      0.69 o
   7  -8   8        0.19        0.42      0.49 o
  -6  -7   8       27.55       27.07      2.29 o
  -5  -7   8       10.54       13.50      1.66 o
  -4  -7   8        2.24        1.15      0.83 o
  -3  -7   8        8.25       10.19      1.34 o
  -2  -7   8        0.11        0.62      0.24 o
  -1  -7   8        3.54        3.83      0.25 o
   0  -7   8       19.77       20.51      0.48 o
   1  -7   8       45.61       48.49      0.81 o
   2  -7   8       14.88       16.21      0.42 o
   3  -7   8        0.24        0.29      0.20 o
   4  -7   8       33.91       31.55      1.00 o
   5  -7   8        8.55        8.78      0.43 o
   6  -7   8        2.72        2.11      0.39 o
   7  -7   8        0.05        0.54      0.47 o
  -6  -6   8        0.17        0.38      0.83 o
  -5  -6   8       33.46       38.21      2.48 o
  -4  -6   8       36.13       27.39      1.97 o
  -3  -6   8       16.55       17.30      0.76 o
  -2  -6   8      147.70      135.95      2.30 o
  -1  -6   8       68.83       67.47      1.29 o
   0  -6   8        2.42        2.13      0.18 o
   1  -6   8        0.05        0.90      0.16 o
   2  -6   8      100.87      102.65      1.42 o
   3  -6   8       35.86       35.52      0.68 o
   4  -6   8        0.34        1.00      0.22 o
   5  -6   8        9.06        8.54      0.79 o
   6  -6   8        8.19        5.93      0.34 o
   7  -6   8        4.30        5.95      0.59 o
  -7  -5   8        7.96        6.43      1.27 o
  -6  -5   8       69.22       77.19      3.69 o
  -5  -5   8      123.45      120.81      4.97 o
  -4  -5   8       12.02       10.37      0.64 o
  -3  -5   8       21.87       26.00      0.99 o
  -2  -5   8      184.05      185.62      2.97 o
  -1  -5   8        0.12        0.12      0.20 o
   0  -5   8      378.62      381.66      4.20 o
   1  -5   8       13.03       13.24      0.32 o
   2  -5   8      113.29      117.84      1.66 o
   3  -5   8       18.15       19.48      0.41 o
   4  -5   8        2.28        1.54      0.19 o
   5  -5   8       11.98       10.37      0.39 o
   6  -5   8        0.08        0.10      0.18 o
   7  -5   8        6.22        2.63      0.43 o
  -7  -4   8        3.62        4.33      1.15 o
  -6  -4   8        3.19        2.42      0.89 o
  -5  -4   8        0.09        1.02      0.41 o
  -4  -4   8      265.39      258.84     14.20 o
  -3  -4   8        0.05       -0.16      0.31 o
  -2  -4   8        1.43        1.68      0.26 o
  -1  -4   8      151.59      149.76      2.05 o
   0  -4   8      239.71      253.30      2.62 o
   1  -4   8       66.09       68.33      0.81 o
   2  -4   8      151.75      167.85      1.78 o
   3  -4   8       47.59       43.40      0.60 o
   4  -4   8        1.15        1.71      0.17 o
   5  -4   8        5.50        7.07      0.33 o
   6  -4   8        3.31        2.78      0.23 o
   7  -4   8        7.67        8.48      0.61 o
  -7  -3   8        2.16        0.70      0.83 o
  -6  -3   8       51.50       49.68      2.55 o
  -5  -3   8        3.03        2.95      0.46 o
  -4  -3   8        3.45        2.14      0.33 o
  -3  -3   8      217.71      210.33      3.88 o
  -2  -3   8       24.73       25.12      0.53 o
  -1  -3   8      314.85      322.87      4.43 o
   0  -3   8       52.72       55.16      0.78 o
   1  -3   8       13.11       10.66      0.28 o
   2  -3   8       53.64       48.45      0.65 o
   3  -3   8       77.08       74.09      0.90 o
   4  -3   8       39.83       39.71      0.78 o
   5  -3   8       19.96       24.25      0.62 o
   6  -3   8       12.75       10.14      0.41 o
   7  -3   8        4.71        4.34      0.64 o
  -8  -2   8        0.87        1.11      0.63 o
  -7  -2   8       36.83       36.43      2.17 o
  -6  -2   8       42.16       37.69      1.62 o
  -5  -2   8        0.37       -0.11      0.61 o
  -4  -2   8       12.38       11.68      0.45 o
  -3  -2   8       47.17       42.23      0.74 o
  -2  -2   8      112.09      118.87      1.94 o
  -1  -2   8        1.79        1.56      0.15 o
   0  -2   8      635.47      645.50      7.25 o
   1  -2   8       24.06       29.24      0.47 o
   2  -2   8      228.07      235.32      2.58 o
   3  -2   8       22.84       18.90      0.46 o
   4  -2   8        0.65        1.37      0.17 o
   5  -2   8       50.08       52.15      0.93 o
   6  -2   8        3.07        3.78      0.32 o
   7  -2   8       15.28       15.54      1.34 o
  -8  -1   8        1.69        2.80      0.65 o
  -7  -1   8       20.86       26.41      0.96 o
  -6  -1   8      101.62      103.77      1.85 o
  -5  -1   8      250.89      252.94      5.82 o
  -4  -1   8      190.84      180.52      2.57 o
  -3  -1   8      184.14      185.87      3.00 o
  -2  -1   8       51.73       62.12      1.04 o
  -1  -1   8      245.92      263.76      3.71 o
   0  -1   8      257.91      277.44      2.95 o
   1  -1   8       57.81       65.40      0.89 o
   2  -1   8       21.47       23.77      0.43 o
   3  -1   8      624.75      636.72      7.48 o
   4  -1   8       35.85       37.53      0.69 o
   5  -1   8        3.58        3.64      0.27 o
   6  -1   8       20.69       23.63      0.60 o
   7  -1   8        4.10        3.50      0.76 o
  -8   0   8        4.25        5.16      1.08 o
  -7   0   8       40.73       43.26      0.93 o
  -6   0   8       33.42       30.75      1.07 o
  -5   0   8        0.10        0.46      0.31 o
  -4   0   8        3.03        3.36      0.27 o
  -3   0   8       37.12       37.53      0.84 o
  -2   0   8      108.53       96.19      2.86 o
  -1   0   8      211.80      205.12      2.61 o
   0   0   8      101.79      110.77      1.26 o
   1   0   8       95.72      100.84      1.30 o
   2   0   8      164.96      154.36      2.03 o
   3   0   8       15.21       16.31      0.42 o
   4   0   8      228.13      231.93      2.99 o
   5   0   8       37.83       33.29      0.77 o
   6   0   8        7.22        6.99      0.53 o
   7   0   8       40.93       48.02      2.29 o
  -8   1   8        1.33        2.74      0.89 o
  -7   1   8        5.94        5.77      0.53 o
  -6   1   8       85.79       90.34      1.71 o
  -5   1   8       54.67       50.81      1.12 o
  -4   1   8       14.64       14.37      0.57 o
  -3   1   8      364.63      379.75      6.71 o
  -2   1   8       43.71       46.65      1.08 o
  -1   1   8       75.47       69.15      1.22 o
   0   1   8       10.28       12.88      0.33 o
   1   1   8       79.98       73.72      1.08 o
   2   1   8       13.00       11.93      0.37 o
   3   1   8      246.40      242.76      3.05 o
   4   1   8      168.73      164.54      2.38 o
   5   1   8        5.56        5.24      0.37 o
   6   1   8       11.08       14.65      0.86 o
  -8   2   8        1.05        0.95      0.49 o
  -7   2   8       12.77       12.40      0.72 o
  -6   2   8        0.25       -0.18      0.33 o
  -5   2   8       32.66       24.89      0.73 o
  -4   2   8       72.96       69.27      1.44 o
  -3   2   8      190.95      207.45      3.87 o
  -2   2   8       14.08       13.98      0.58 o
  -1   2   8       19.00       20.74      0.83 o
   0   2   8       99.96       91.87      1.30 o
   1   2   8        0.22        0.82      0.15 o
   2   2   8      117.05      117.67      1.76 o
   3   2   8       22.85       24.52      0.57 o
   4   2   8       17.80       21.01      0.61 o
   5   2   8       15.38       16.55      0.92 o
   6   2   8        0.22       -0.29      0.36 o
  -8   3   8        0.77        1.15      0.52 o
  -7   3   8        0.54        0.28      0.53 o
  -6   3   8       74.95       67.28      1.64 o
  -5   3   8       80.17       91.55      1.78 o
  -4   3   8       34.32       37.85      0.93 o
  -3   3   8      242.38      231.04      3.73 o
  -2   3   8      636.28      616.88     10.75 o
  -1   3   8      158.77      157.55      2.63 o
   0   3   8       10.28       10.88      0.39 o
   1   3   8      261.09      268.93      3.63 o
   2   3   8        9.13        9.75      0.40 o
   3   3   8        0.01        0.05      0.20 o
   4   3   8        1.46        1.64      0.28 o
   5   3   8        7.04        9.08      0.50 o
   6   3   8        1.57        1.53      0.57 o
  -8   4   8        2.39        3.08      0.60 o
  -7   4   8        1.59        1.52      1.37 o
  -6   4   8       85.58       70.96      2.16 o
  -5   4   8       10.91       13.46      0.68 o
  -4   4   8        1.99        0.59      0.35 o
  -3   4   8       16.69       16.85      0.64 o
  -2   4   8        3.16        1.46      0.51 o
  -1   4   8      183.16      178.27      3.77 o
   0   4   8       86.96       86.82      1.83 o
   1   4   8        2.12        3.31      0.28 o
   2   4   8       88.62       85.91      1.45 o
   3   4   8        5.68        7.02      0.39 o
   4   4   8        3.76        5.04      0.42 o
   5   4   8        9.84       10.92      0.56 o
  -7   5   8        3.49        4.87      0.64 o
  -6   5   8        5.29        3.81      0.79 o
  -5   5   8        5.48        5.84      0.58 o
  -4   5   8        7.81       11.88      0.76 o
  -3   5   8       10.53        9.15      0.64 o
  -2   5   8        3.07        2.56      0.48 o
  -1   5   8       58.57       58.11      1.41 o
   0   5   8       10.56       10.20      0.54 o
   1   5   8      102.73       86.94      1.47 o
   2   5   8       13.81       14.88      0.58 o
   3   5   8        0.88        0.89      0.27 o
   4   5   8       27.08       29.47      0.89 o
  -7   6   8        9.06        8.53      0.92 o
  -6   6   8        6.22        7.16      0.61 o
  -5   6   8        0.76        1.33      0.41 o
  -4   6   8        5.36        5.64      0.58 o
  -3   6   8       25.15       31.32      1.05 o
  -2   6   8        0.01        0.10      0.35 o
  -1   6   8        0.35        0.00      0.27 o
   0   6   8        8.77        6.61      0.36 o
   1   6   8       31.33       29.46      0.75 o
   2   6   8        2.88        1.94      0.29 o
   3   6   8        0.55        0.02      0.28 o
  -6   7   8        2.29        3.63      0.64 o
  -5   7   8        0.01        0.48      0.41 o
  -4   7   8       26.07       25.77      1.16 o
  -3   7   8        8.99        9.73      0.63 o
  -2   7   8        4.29        2.65      0.54 o
  -1   7   8        1.77        0.74      0.37 o
   0   7   8        1.42        0.26      0.22 o
   1   7   8        0.59        0.31      0.28 o
   2   7   8        0.66        0.63      0.31 o
  -5   8   8        0.75        0.00      0.70 o
  -4   8   8        0.19       -0.10      0.65 o
  -3   8   8        1.03        1.37      0.59 o
  -2   8   8        2.99        2.17      0.64 o
  -1   8   8       21.52       19.57      0.92 o
   0   8   8        1.71        2.67      0.36 o
   1 -12   9        8.10        8.34      0.89 o
   2 -12   9        1.84        1.21      0.41 o
  -1 -11   9        0.46       -0.76      0.76 o
   0 -11   9        2.28        2.01      0.34 o
   1 -11   9        7.32        8.25      0.91 o
   2 -11   9        3.01        2.07      0.58 o
   3 -11   9       13.55       12.71      1.15 o
   4 -11   9        2.71        2.78      0.64 o
  -3 -10   9        2.35        2.87      1.15 o
  -2 -10   9        4.88        1.85      1.02 o
  -1 -10   9        8.99       11.78      1.53 o
   0 -10   9        0.45        0.19      0.26 o
   1 -10   9        0.04       -0.10      0.25 o
   2 -10   9       14.05       16.84      0.71 o
   3 -10   9       38.01       37.59      1.10 o
   4 -10   9        2.34        3.16      0.44 o
   5 -10   9       10.86       11.84      0.96 o
  -4  -9   9        3.74        5.09      1.27 o
  -3  -9   9        4.34        2.67      1.02 o
  -2  -9   9        0.01       -0.64      0.64 o
  -1  -9   9        3.29        4.01      0.96 o
   0  -9   9        1.11        1.73      0.27 o
   1  -9   9       57.83       51.17      1.12 o
   2  -9   9       15.49       14.71      0.64 o
   3  -9   9        8.51        6.95      0.51 o
   4  -9   9      103.95      103.42      2.24 o
   5  -9   9       38.45       40.47      1.46 o
   6  -9   9        0.04        0.13      0.27 o
  -5  -8   9        5.53        2.93      1.15 o
  -4  -8   9       12.55       14.84      1.66 o
  -3  -8   9        0.70        1.59      0.83 o
  -2  -8   9       54.91       50.69      2.80 o
  -1  -8   9        0.39        0.12      0.38 o
   0  -8   9        1.63        0.00      0.19 o
   1  -8   9       47.67       47.03      0.93 o
   2  -8   9       24.99       28.16      0.83 o
   3  -8   9        0.24        0.13      0.27 o
   4  -8   9       21.80       23.52      0.68 o
   5  -8   9       22.65       23.26      0.88 o
   6  -8   9        5.50        6.68      0.41 o
  -5  -7   9       11.69       11.08      1.53 o
  -4  -7   9       30.06       26.88      2.04 o
  -3  -7   9        0.24       -0.38      0.57 o
  -2  -7   9        0.07        0.57      0.40 o
  -1  -7   9       47.10       41.67      1.50 o
   0  -7   9       69.63       65.53      1.14 o
   1  -7   9        0.12        0.65      0.25 o
   2  -7   9       52.66       54.61      1.01 o
   3  -7   9       10.96       11.50      0.45 o
   4  -7   9       13.95       12.41      0.49 o
   5  -7   9       43.69       47.31      1.05 o
   6  -7   9        3.32        3.27      0.32 o
   7  -7   9        0.15        0.47      0.49 o
  -6  -6   9        1.33        1.85      0.96 o
  -5  -6   9        7.33       10.19      1.40 o
  -4  -6   9       39.19       40.63      2.42 o
  -3  -6   9        9.40        6.41      0.58 o
  -2  -6   9      120.85      111.88      2.94 o
  -1  -6   9        1.86        1.13      0.45 o
   0  -6   9      129.95      120.55      1.82 o
   1  -6   9       13.00       14.46      0.45 o
   2  -6   9        9.72       10.20      0.33 o
   3  -6   9       91.68       89.96      2.38 o
   4  -6   9        5.55        6.44      0.37 o
   5  -6   9       10.66        8.84      0.44 o
   6  -6   9        4.55        6.79      0.44 o
   7  -6   9        8.33        7.66      0.73 o
  -7  -5   9        4.00        5.86      1.27 o
  -6  -5   9        6.38        5.80      1.15 o
  -5  -5   9       12.10       11.21      1.34 o
  -4  -5   9       67.43       60.76      2.93 o
  -3  -5   9       61.77       74.58      3.25 o
  -2  -5   9      152.04      146.48      3.91 o
  -1  -5   9      847.18      823.17     14.59 o
   0  -5   9      752.89      772.69      9.15 o
   1  -5   9       10.87       10.43      0.32 o
   2  -5   9       35.37       35.92      0.53 o
   3  -5   9        5.29        5.79      0.32 o
   4  -5   9        0.10        0.46      0.20 o
   5  -5   9        1.21        1.27      0.21 o
   6  -5   9        0.00        0.17      0.20 o
   7  -5   9        7.02        7.15      1.18 o
  -7  -4   9       22.61       19.68      1.78 o
  -6  -4   9        6.18        6.05      1.15 o
  -5  -4   9        0.22       -0.25      0.70 o
  -4  -4   9       12.01       10.76      1.21 o
  -3  -4   9        3.28        2.99      0.76 o
  -2  -4   9       39.11       37.82      0.98 o
  -1  -4   9       20.60       21.86      0.69 o
   0  -4   9       50.98       51.20      0.76 o
   1  -4   9       58.14       58.60      0.81 o
   2  -4   9        1.08        2.09      0.21 o
   3  -4   9       10.22       10.91      0.29 o
   4  -4   9       18.20       21.28      0.50 o
   5  -4   9        5.26        3.96      0.30 o
   6  -4   9        2.22        2.60      0.26 o
   7  -4   9        4.77        5.10      0.53 o
  -7  -3   9        5.40        4.90      1.15 o
  -6  -3   9       76.60       76.61      3.44 o
  -5  -3   9       40.45       36.94      2.10 o
  -4  -3   9       22.17       24.39      1.59 o
  -3  -3   9      165.93      153.81      7.26 o
  -2  -3   9       42.42       44.03      0.98 o
  -1  -3   9        7.09        8.35      0.38 o
   0  -3   9        0.39        0.31      0.12 o
   1  -3   9       35.16       35.26      0.63 o
   2  -3   9        0.90        1.41      0.17 o
   3  -3   9        6.27        5.68      0.22 o
   4  -3   9        0.98        0.58      0.18 o
   5  -3   9        3.06        4.69      0.34 o
   6  -3   9        6.67        6.81      0.38 o
   7  -3   9        0.02        0.29      0.48 o
  -8  -2   9        0.10       -0.19      0.83 o
  -7  -2   9        0.76        2.10      0.67 o
  -6  -2   9        0.96        1.08      0.50 o
  -5  -2   9       94.08       80.00      2.43 o
  -4  -2   9        0.07       -0.33      0.67 o
  -3  -2   9       17.86       20.13      0.80 o
  -2  -2   9       23.51       22.36      0.63 o
  -1  -2   9       80.21       78.77      1.34 o
   0  -2   9        2.29        4.71      0.21 o
   1  -2   9       51.14       50.59      0.77 o
   2  -2   9       45.40       54.36      0.81 o
   3  -2   9        0.03        0.53      0.19 o
   4  -2   9       82.13       82.13      1.37 o
   5  -2   9        3.36        2.93      0.28 o
   6  -2   9        3.90        5.08      0.34 o
   7  -2   9        1.42        2.17      0.70 o
  -8  -1   9        6.80        7.73      1.56 o
  -7  -1   9       19.99       20.75      2.93 o
  -6  -1   9        7.61        5.80      0.70 o
  -5  -1   9      139.65      128.62      3.42 o
  -4  -1   9        1.17        0.96      0.38 o
  -3  -1   9       48.49       48.12      1.31 o
  -2  -1   9       15.42       16.36      0.66 o
  -1  -1   9       49.15       53.42      1.56 o
   0  -1   9       71.59       71.98      0.98 o
   1  -1   9       27.74       28.22      0.52 o
   2  -1   9        9.65        8.05      0.28 o
   3  -1   9      293.03      276.30      3.23 o
   4  -1   9       23.50       22.57      0.52 o
   5  -1   9       24.75       28.62      0.71 o
   6  -1   9        0.52        0.30      0.25 o
   7  -1   9       15.10       18.98      1.46 o
  -8   0   9        2.16        1.77      0.63 o
  -7   0   9        0.17       -0.19      0.50 o
  -6   0   9       21.24       16.33      0.99 o
  -5   0   9       10.58        9.36      0.74 o
  -4   0   9       67.36       74.20      2.16 o
  -3   0   9        3.72        2.61      0.45 o
  -2   0   9       25.23       29.35      0.76 o
  -1   0   9       16.66       21.55      0.53 o
   0   0   9      154.39      156.90      1.99 o
   1   0   9       36.37       42.77      0.71 o
   2   0   9       45.11       45.16      0.78 o
   3   0   9      180.39      172.02      2.26 o
   4   0   9        6.74        8.37      0.42 o
   5   0   9       31.95       33.54      1.05 o
   6   0   9       17.65       20.52      0.70 o
  -7   1   9        3.07        4.22      0.76 o
  -6   1   9        8.59        7.77      1.08 o
  -5   1   9        0.50        0.25      0.57 o
  -4   1   9        0.08       -0.20      0.28 o
  -3   1   9       24.62       23.65      0.73 o
  -2   1   9       13.58       12.64      0.53 o
  -1   1   9        0.77        0.91      0.25 o
   0   1   9        0.15        0.28      0.11 o
   1   1   9        1.10        2.03      0.17 o
   2   1   9       62.38       54.32      1.07 o
   3   1   9        7.50        8.95      0.36 o
   4   1   9        0.57        0.50      0.21 o
   5   1   9        0.29        0.63      0.27 o
   6   1   9        5.54        7.00      0.48 o
  -8   2   9        0.76        0.45      0.76 o
  -7   2   9       13.72       15.67      1.06 o
  -6   2   9        1.86        1.24      0.54 o
  -5   2   9        0.71        0.08      0.30 o
  -4   2   9       23.21       24.88      0.95 o
  -3   2   9       28.90       30.66      0.91 o
  -2   2   9       59.16       57.20      1.35 o
  -1   2   9       32.21       27.73      0.78 o
   0   2   9       97.67       91.23      1.38 o
   1   2   9      142.35      139.02      2.02 o
   2   2   9        3.80        3.33      0.26 o
   3   2   9       44.64       51.80      0.94 o
   4   2   9        2.28        2.39      0.30 o
   5   2   9        2.23        3.10      0.38 o
   6   2   9        5.25        4.46      0.76 o
  -7   3   9        4.50        6.26      1.15 o
  -6   3   9       18.63       17.69      1.13 o
  -5   3   9       10.69       12.73      0.65 o
  -4   3   9      110.78      106.30      2.23 o
  -3   3   9       38.18       36.11      1.22 o
  -2   3   9      120.34      131.90      3.12 o
  -1   3   9       15.65       13.65      1.01 o
   0   3   9       56.68       53.78      0.93 o
   1   3   9       97.77       92.56      1.48 o
   2   3   9      171.53      165.21      2.42 o
   3   3   9       10.41       10.88      0.47 o
   4   3   9       34.22       34.11      0.86 o
   5   3   9        0.24        0.21      0.49 o
  -7   4   9        0.01       -0.47      0.47 o
  -6   4   9        7.54        6.94      0.89 o
  -5   4   9        5.21        5.54      0.50 o
  -4   4   9       32.89       27.85      0.94 o
  -3   4   9      269.71      270.62      6.27 o
  -2   4   9       92.61       94.88      2.47 o
  -1   4   9       49.91       51.42      1.27 o
   0   4   9        2.84        2.26      0.24 o
   1   4   9      107.48      108.66      1.72 o
   2   4   9       43.83       47.19      0.98 o
   3   4   9        2.72        2.08      0.41 o
   4   4   9        8.92        8.52      0.51 o
  -7   5   9        3.62        2.61      1.02 o
  -6   5   9        1.03       -0.03      0.52 o
  -5   5   9       30.94       34.04      1.12 o
  -4   5   9        6.13        6.51      0.56 o
  -3   5   9        0.00       -0.33      0.34 o
  -2   5   9        2.21        1.31      0.57 o
  -1   5   9        0.12        0.54      0.32 o
   0   5   9       15.88       16.11      0.59 o
   1   5   9        0.08        0.06      0.23 o
   2   5   9       13.40       14.68      0.53 o
   3   5   9        0.23        0.00      0.27 o
  -6   6   9        8.51        7.47      0.88 o
  -5   6   9       17.59       23.65      0.97 o
  -4   6   9        6.26        6.70      0.60 o
  -3   6   9        0.00       -0.22      0.70 o
  -2   6   9        4.26        4.21      0.83 o
  -1   6   9        1.21        0.94      0.36 o
   0   6   9        5.47        5.79      0.34 o
   1   6   9        7.14        6.28      0.57 o
   2   6   9        6.42        6.23      0.44 o
  -5   7   9        0.00       -0.08      0.41 o
  -4   7   9       18.98       23.99      1.00 o
  -3   7   9        1.70        1.99      0.53 o
  -2   7   9        0.47        1.19      0.44 o
  -1   7   9        0.01        0.02      0.51 o
   0   7   9        1.38        2.30      0.29 o
   1   7   9        0.19       -0.14      0.28 o
  -2   8   9        9.02       11.96      2.20 o
  -1 -11  10        2.36        4.90      1.27 o
   0 -11  10        1.49        0.83      0.41 o
   1 -11  10       10.37        7.62      0.73 o
   2 -11  10        7.15        6.01      0.52 o
   3 -11  10        5.73        6.06      0.54 o
   4 -11  10        4.26        4.47      0.52 o
  -3 -10  10        1.52        1.85      1.08 o
  -2 -10  10        7.87        9.87      1.46 o
  -1 -10  10        1.34        1.85      0.89 o
   0 -10  10        0.59        0.37      0.24 o
   1 -10  10        5.96        7.52      0.50 o
   2 -10  10        0.95        1.17      0.52 o
   3 -10  10        0.00       -0.12      0.31 o
   4 -10  10       16.27       14.11      0.72 o
   5 -10  10       13.03       13.43      0.99 o
  -4  -9  10        0.22        0.06      0.89 o
  -3  -9  10        8.36       11.02      1.53 o
  -2  -9  10        2.03        3.95      1.08 o
  -1  -9  10        0.31       -0.13      0.70 o
   0  -9  10        0.82        0.29      0.21 o
   1  -9  10        0.22       -0.12      0.22 o
   2  -9  10        6.23        6.15      1.03 o
   3  -9  10       15.13       15.56      0.70 o
   4  -9  10       23.36       26.78      0.93 o
   5  -9  10       26.11       26.85      0.96 o
   6  -9  10        1.46        1.25      0.46 o
  -4  -8  10       14.09       14.07      1.66 o
  -3  -8  10       18.86       20.51      1.78 o
  -2  -8  10        5.82        4.78      1.02 o
  -1  -8  10        0.76        1.15      0.49 o
   0  -8  10        0.50        0.14      0.29 o
   1  -8  10        7.85        8.49      0.42 o
   2  -8  10       13.80       12.11      0.57 o
   3  -8  10        6.58        5.00      0.45 o
   4  -8  10       71.75       71.52      1.68 o
   5  -8  10        2.81        2.46      0.43 o
   6  -8  10        0.00       -0.23      0.29 o
  -5  -7  10       30.11       28.15      2.17 o
  -4  -7  10        0.07       -0.06      0.76 o
  -3  -7  10        0.77       -0.64      0.64 o
  -2  -7  10       19.16       22.57      1.12 o
  -1  -7  10      164.20      163.57      4.11 o
   0  -7  10       33.73       39.83      0.93 o
   1  -7  10        1.26        0.51      0.21 o
   2  -7  10        1.95        1.33      0.23 o
   3  -7  10       13.25       12.59      1.10 o
   4  -7  10       58.82       54.57      1.39 o
   5  -7  10       70.67       69.02      1.66 o
   6  -7  10        2.78        2.21      0.40 o
  -6  -6  10        3.50        3.57      1.15 o
  -5  -6  10       32.86       39.42      2.48 o
  -4  -6  10       30.03       33.82      2.17 o
  -3  -6  10        0.83        0.13      0.37 o
  -2  -6  10      194.37      188.72      4.56 o
  -1  -6  10       61.90       63.60      1.96 o
   0  -6  10        0.36        0.29      0.17 o
   1  -6  10      236.43      231.11      3.01 o
   2  -6  10      204.46      206.42      2.98 o
   3  -6  10        2.73        1.76      0.52 o
   4  -6  10       19.36       20.15      0.76 o
   5  -6  10        7.56        6.62      0.57 o
   6  -6  10        0.49        0.57      0.30 o
   7  -6  10        0.03        1.27      0.96 o
  -6  -5  10       36.49       40.31      2.48 o
  -5  -5  10        3.04        2.74      0.89 o
  -4  -5  10        1.52       -0.38      0.64 o
  -3  -5  10       75.40       67.06      3.06 o
  -2  -5  10      216.32      197.43      6.94 o
  -1  -5  10       82.99       82.88      1.95 o
   0  -5  10       73.60       79.49      1.08 o
   1  -5  10        0.54        0.50      0.16 o
   2  -5  10      131.96      136.58      1.88 o
   3  -5  10      445.22      436.08      6.43 o
   4  -5  10        9.91        9.30      0.64 o
   5  -5  10       12.53       13.56      0.93 o
   6  -5  10        0.54        0.82      0.35 o
   7  -5  10        1.81        1.40      0.96 o
  -7  -4  10        1.88        2.29      1.02 o
  -6  -4  10       10.46       10.70      1.34 o
  -5  -4  10       23.12       23.12      1.72 o
  -4  -4  10      117.02      113.93      4.52 o
  -3  -4  10       18.00       16.88      1.34 o
  -2  -4  10       10.46        8.61      0.86 o
  -1  -4  10      566.45      564.37      8.76 o
   0  -4  10       75.37       72.23      1.00 o
   1  -4  10       21.37       20.73      0.44 o
   2  -4  10       59.82       53.66      1.27 o
   3  -4  10        3.26        2.85      0.26 o
   4  -4  10       12.70       13.40      0.72 o
   5  -4  10        6.55        4.89      0.40 o
   6  -4  10        0.00       -0.25      0.25 o
   7  -4  10        0.79       -0.89      0.89 o
  -7  -3  10       21.61       27.54      1.78 o
  -6  -3  10       54.69       50.53      1.93 o
  -5  -3  10        7.63        8.11      0.76 o
  -4  -3  10       17.60       14.93      1.31 o
  -3  -3  10      140.80      125.44      3.37 o
  -2  -3  10        4.05        3.12      0.31 o
  -1  -3  10        4.02        4.04      0.69 o
   0  -3  10      187.37      183.77      2.37 o
   1  -3  10       16.65       15.70      0.41 o
   2  -3  10        9.85        9.54      0.35 o
   3  -3  10       81.72       81.77      1.29 o
   4  -3  10       51.06       47.14      1.13 o
   5  -3  10        0.24       -0.19      0.19 o
   6  -3  10        0.04        0.15      0.24 o
   7  -3  10        0.87        0.19      0.96 o
  -7  -2  10      109.38      113.14      3.35 o
  -6  -2  10       28.90       31.53      1.46 o
  -5  -2  10       12.29       13.35      0.90 o
  -4  -2  10        0.61        0.17      0.43 o
  -3  -2  10      394.85      370.68      8.53 o
  -2  -2  10      276.76      260.04      4.24 o
  -1  -2  10      162.90      161.72      2.77 o
   0  -2  10       12.22        8.74      0.27 o
   1  -2  10        5.48        6.08      0.29 o
   2  -2  10       19.42       19.92      0.50 o
   3  -2  10       50.73       53.10      1.04 o
   4  -2  10        1.08        1.53      0.24 o
   5  -2  10        3.69        2.54      0.30 o
   6  -2  10        2.21        3.29      0.34 o
  -7  -1  10       29.72       31.52      1.51 o
  -6  -1  10        6.83        6.11      0.72 o
  -5  -1  10       26.48       26.01      1.19 o
  -4  -1  10       79.45       79.75      2.93 o
  -3  -1  10      109.57       95.85      2.67 o
  -2  -1  10       71.20       60.96      1.49 o
  -1  -1  10        1.37        1.22      0.31 o
   0  -1  10        3.08        1.87      0.25 o
   1  -1  10        3.43        6.63      0.31 o
   2  -1  10        8.34        8.84      0.36 o
   3  -1  10       28.90       30.71      0.64 o
   4  -1  10        6.19        4.96      0.32 o
   5  -1  10        7.10        7.95      0.57 o
   6  -1  10        2.17        2.42      0.35 o
  -7   0  10        1.41        0.98      0.58 o
  -6   0  10       17.84       18.72      1.53 o
  -5   0  10        5.56        5.42      0.64 o
  -4   0  10       18.00       23.05      1.66 o
  -3   0  10      192.00      172.08      6.24 o
  -2   0  10        0.14        0.19      0.57 o
  -1   0  10       20.14       18.05      0.75 o
   0   0  10        3.70        5.08      0.44 o
   1   0  10       12.70       12.69      0.50 o
   2   0  10       39.81       39.58      0.81 o
   3   0  10        1.87        1.55      0.21 o
   4   0  10        6.18        6.17      0.34 o
   5   0  10        4.65        4.78      0.69 o
   6   0  10        4.90        6.82      0.67 o
  -7   1  10        1.13        1.40      0.83 o
  -6   1  10        0.10       -0.19      0.57 o
  -5   1  10        9.90        8.02      1.08 o
  -4   1  10        0.29        0.51      0.64 o
  -3   1  10        1.11        0.38      0.57 o
  -2   1  10      185.04      181.44      6.62 o
  -1   1  10       30.23       36.39      1.33 o
   0   1  10        2.83        2.01      0.22 o
   1   1  10        3.15        3.86      0.24 o
   2   1  10        4.78        4.09      0.27 o
   3   1  10        6.49        5.45      0.33 o
   4   1  10       21.20       22.18      1.07 o
   5   1  10        2.53        2.60      0.54 o
  -7   2  10        1.03        1.53      0.83 o
  -6   2  10        0.27       -0.13      0.70 o
  -5   2  10       13.48       15.03      1.46 o
  -4   2  10        1.32        0.96      0.70 o
  -3   2  10       85.42       75.40      3.44 o
  -2   2  10       28.89       29.74      1.97 o
  -1   2  10        0.26        0.44      0.38 o
   0   2  10       29.72       29.98      0.96 o
   1   2  10        3.95        2.49      0.23 o
   2   2  10       27.25       26.13      0.94 o
   3   2  10        1.59        3.13      0.28 o
   4   2  10       53.88       55.85      1.72 o
   5   2  10       12.88       13.49      0.66 o
  -7   3  10        0.42        0.89      0.59 o
  -6   3  10        0.35        0.14      0.49 o
  -5   3  10       15.62       22.04      1.78 o
  -4   3  10        9.59       14.27      1.46 o
  -3   3  10      183.29      175.33      6.69 o
  -2   3  10      107.46      125.53      5.16 o
  -1   3  10       86.68       86.21      2.51 o
   0   3  10       23.43       19.63      0.49 o
   1   3  10       32.74       36.86      0.79 o
   2   3  10       14.99       16.85      0.70 o
   3   3  10        1.01        0.32      0.25 o
   4   3  10        2.12        2.59      0.37 o
  -7   4  10        1.08        2.04      0.96 o
  -6   4  10        0.86        0.46      0.53 o
  -5   4  10        9.10        8.21      1.21 o
  -4   4  10        3.54        0.64      0.76 o
  -3   4  10        1.71        2.74      0.89 o
  -2   4  10       11.25       12.29      1.46 o
  -1   4  10       12.38       11.68      0.71 o
   0   4  10       27.33       27.41      0.63 o
   1   4  10       23.79       24.30      0.65 o
   2   4  10       52.22       47.16      1.95 o
   3   4  10        0.25       -0.07      0.26 o
   4   4  10        0.96        0.96      0.40 o
  -6   5  10        4.34        3.29      0.72 o
  -5   5  10        9.20        9.41      1.78 o
  -4   5  10        0.32        0.13      0.76 o
  -3   5  10       18.12       18.72      1.78 o
  -2   5  10        5.44        5.54      1.08 o
  -1   5  10        5.09        6.03      0.68 o
   0   5  10        0.02       -0.17      0.17 o
   1   5  10        5.85        3.57      0.35 o
   2   5  10        0.48       -0.19      0.24 o
   3   5  10        0.87        1.35      0.33 o
  -5   6  10        0.82        1.20      0.61 o
  -4   6  10       11.70       12.10      1.53 o
  -3   6  10       16.26       16.62      1.85 o
  -2   6  10        0.00        0.64      0.70 o
  -1   6  10        4.68        3.93      0.56 o
   0   6  10       12.34       14.18      0.51 o
   1   6  10       11.09       13.41      0.59 o
  -3   7  10        0.54        1.21      0.96 o
  -2   7  10        0.04       -0.19      0.83 o
  -1   7  10        0.91        1.79      0.70 o
   0 -11  11        2.03        1.66      0.52 o
   1 -11  11        1.10        0.24      0.34 o
   2 -11  11        1.65        1.79      0.38 o
   3 -11  11        3.41        3.62      0.73 o
  -2 -10  11       31.69       34.52      2.48 o
  -1 -10  11        5.56        6.11      1.21 o
   0 -10  11        0.21       -0.11      0.39 o
   1 -10  11        1.60        1.70      0.33 o
   2 -10  11        2.73        3.17      0.41 o
   3 -10  11        1.03        1.27      0.37 o
   4 -10  11        7.88       10.53      0.79 o
  -3  -9  11        1.64        4.01      1.15 o
  -2  -9  11        0.36       -0.06      0.76 o
  -1  -9  11       11.86       15.48      1.59 o
   0  -9  11       26.98       30.08      1.02 o
   1  -9  11        1.29        0.80      0.25 o
   2  -9  11        3.33        2.49      0.54 o
   3  -9  11        0.74        0.53      0.30 o
   4  -9  11       15.48       18.80      0.83 o
   5  -9  11        2.34        3.38      0.46 o
  -4  -8  11       21.71       21.27      1.91 o
  -3  -8  11        0.51        0.32      0.76 o
  -2  -8  11        0.02        0.13      0.76 o
  -1  -8  11       39.92       34.61      1.46 o
   0  -8  11        0.80        0.81      0.22 o
   1  -8  11        0.70        0.62      0.24 o
   2  -8  11        0.29        0.24      0.27 o
   3  -8  11        5.72        4.72      0.44 o
   4  -8  11        5.27        5.71      0.48 o
   5  -8  11        0.14       -0.12      0.30 o
   6  -8  11        9.28        7.81      1.46 o
  -5  -7  11        2.33        2.04      1.02 o
  -4  -7  11        5.18        6.62      1.15 o
  -3  -7  11        2.56        1.91      0.83 o
  -2  -7  11        4.65        5.57      0.67 o
  -1  -7  11        1.73        1.69      0.52 o
   0  -7  11       59.19       57.33      1.09 o
   1  -7  11        8.56        7.59      0.36 o
   2  -7  11        0.81        0.10      0.22 o
   3  -7  11        2.08        2.47      0.38 o
   4  -7  11       29.63       30.29      0.96 o
   5  -7  11       12.87       13.82      0.70 o
   6  -7  11       15.31       16.10      0.74 o
  -5  -6  11        2.32        2.99      1.02 o
  -4  -6  11       13.29       13.76      1.46 o
  -3  -6  11       22.39       19.01      1.01 o
  -2  -6  11       10.27        9.57      0.86 o
  -1  -6  11        6.34        3.78      0.54 o
   0  -6  11       26.87       29.35      1.01 o
   1  -6  11        1.94        2.77      0.24 o
   2  -6  11       12.57       11.19      0.40 o
   3  -6  11       75.69       77.57      1.71 o
   4  -6  11        4.53        3.98      0.52 o
   5  -6  11       46.11       43.28      1.22 o
   6  -6  11        6.26        7.42      0.54 o
  -6  -5  11        8.59        8.66      1.40 o
  -5  -5  11       15.58        9.81      1.34 o
  -4  -5  11        0.20        0.13      0.70 o
  -3  -5  11       20.40       22.35      1.59 o
  -2  -5  11       46.19       46.24      2.29 o
  -1  -5  11       59.29       55.67      1.48 o
   0  -5  11       53.67       51.09      1.12 o
   1  -5  11      107.70      102.25      1.38 o
   2  -5  11      110.25      113.21      1.66 o
   3  -5  11        0.74        0.14      0.26 o
   4  -5  11        0.09        0.57      0.26 o
   5  -5  11       16.62       14.74      0.68 o
   6  -5  11        0.32        0.70      0.33 o
  -6  -4  11        0.37        1.02      0.65 o
  -5  -4  11       11.08       16.42      2.32 o
  -4  -4  11        6.67        7.21      0.96 o
  -3  -4  11        3.74        4.75      1.15 o
  -2  -4  11       51.50       46.00      2.32 o
  -1  -4  11       13.31       12.74      0.58 o
   0  -4  11      127.43      135.46      1.91 o
   1  -4  11       23.93       25.50      0.56 o
   2  -4  11       43.93       40.30      0.80 o
   3  -4  11       35.22       35.65      1.22 o
   4  -4  11        0.32        0.34      0.24 o
   5  -4  11        0.92        0.52      0.29 o
   6  -4  11        0.22        0.14      0.48 o
  -7  -3  11        3.96        4.43      0.82 o
  -6  -3  11       14.37       14.43      1.66 o
  -5  -3  11       13.93       12.65      0.99 o
  -4  -3  11        0.59        0.76      0.49 o
  -3  -3  11       44.42       38.51      1.48 o
  -2  -3  11       52.95       51.36      1.27 o
  -1  -3  11       92.55       89.90      1.95 o
   0  -3  11        8.79       11.87      0.52 o
   1  -3  11       82.20       86.52      1.30 o
   2  -3  11        2.43        1.38      0.21 o
   3  -3  11       32.26       27.52      0.75 o
   4  -3  11        0.09        0.54      0.25 o
   5  -3  11       26.82       28.13      0.92 o
   6  -3  11        0.00       -0.15      0.28 o
  -7  -2  11        3.74        4.19      0.81 o
  -6  -2  11        0.87        3.02      0.83 o
  -5  -2  11        0.02        0.08      0.47 o
  -4  -2  11       41.96       41.35      1.57 o
  -3  -2  11       43.39       41.01      1.78 o
  -2  -2  11       46.27       42.24      1.13 o
  -1  -2  11        8.80        8.92      0.61 o
   0  -2  11       25.81       32.31      0.93 o
   1  -2  11        0.20        0.38      0.16 o
   2  -2  11       42.82       40.27      0.86 o
   3  -2  11       25.17       20.64      0.60 o
   4  -2  11        2.42        1.62      0.30 o
   5  -2  11        2.86        3.81      0.39 o
   6  -2  11        6.67        6.25      0.51 o
  -7  -1  11        1.05        1.14      0.65 o
  -6  -1  11        0.00       -0.14      0.52 o
  -5  -1  11       35.69       37.72      1.52 o
  -4  -1  11        9.01       10.02      1.21 o
  -3  -1  11      110.75       98.52      4.08 o
  -2  -1  11       24.15       24.88      1.21 o
  -1  -1  11        0.26        0.09      0.45 o
   0  -1  11       79.98       82.28      1.77 o
   1  -1  11        1.76        0.91      0.21 o
   2  -1  11       19.94       16.99      0.67 o
   3  -1  11       15.08       15.18      0.52 o
   4  -1  11        1.83        1.58      0.31 o
   5  -1  11        3.22        3.26      0.43 o
   6  -1  11        7.32        6.51      0.59 o
  -7   0  11        6.17        7.26      1.27 o
  -6   0  11       18.98       25.28      1.91 o
  -5   0  11        2.21        1.59      0.76 o
  -4   0  11        8.06        7.07      1.08 o
  -3   0  11       56.93       55.85      2.80 o
  -2   0  11        9.58        8.05      0.62 o
  -1   0  11       14.76       14.39      1.53 o
   0   0  11       38.88       35.34      1.00 o
   1   0  11        0.18        0.33      0.21 o
   2   0  11        0.00       -0.20      0.20 o
   3   0  11        4.55        5.87      0.46 o
   4   0  11       17.72       21.51      0.89 o
   5   0  11        5.87        3.09      0.47 o
  -7   1  11        1.11        1.15      0.96 o
  -6   1  11        5.63        5.99      1.15 o
  -5   1  11        2.09        1.59      0.76 o
  -4   1  11       25.27       28.47      1.97 o
  -3   1  11       14.12       17.64      1.53 o
  -2   1  11       14.95       17.07      1.46 o
  -1   1  11        4.82        3.57      0.50 o
   0   1  11        0.37        0.24      0.45 o
   1   1  11       57.64       56.80      1.17 o
   2   1  11       20.18       18.46      0.62 o
   3   1  11       22.15       22.39      0.67 o
   4   1  11        0.55        0.76      0.33 o
   5   1  11        0.49       -0.15      0.38 o
  -7   2  11        2.00        3.25      1.08 o
  -6   2  11        0.49        0.96      0.83 o
  -5   2  11       15.51       11.46      1.34 o
  -4   2  11        3.21        6.30      1.08 o
  -3   2  11        0.57        0.13      0.70 o
  -2   2  11        4.34        3.18      0.96 o
  -1   2  11       54.62       52.23      2.55 o
   0   2  11        0.04       -0.02      0.25 o
   1   2  11       23.15       21.09      0.66 o
   2   2  11        7.31        7.67      0.45 o
   3   2  11        7.67        8.74      0.58 o
   4   2  11       35.61       33.90      1.14 o
  -6   3  11        0.13       -0.70      0.70 o
  -5   3  11        1.15        1.46      0.83 o
  -4   3  11       12.66       15.67      1.66 o
  -3   3  11        1.55        1.78      0.83 o
  -2   3  11       25.22       24.33      1.97 o
  -1   3  11        0.01       -0.30      0.43 o
   0   3  11       78.22       78.06      1.90 o
   1   3  11       49.08       44.85      1.03 o
   2   3  11       24.53       20.36      0.80 o
   3   3  11        4.60        4.22      0.57 o
   4   3  11        7.66        6.94      0.60 o
  -6   4  11        0.19        0.19      0.83 o
  -5   4  11        3.87        5.60      1.15 o
  -4   4  11        4.46        6.94      1.27 o
  -3   4  11        0.53        0.76      0.83 o
  -2   4  11        4.84        4.90      1.15 o
  -1   4  11        3.06        1.68      0.53 o
   0   4  11       18.16       17.81      0.86 o
   1   4  11        3.46        3.89      0.40 o
   2   4  11        0.21       -0.29      0.29 o
   3   4  11        0.61       -0.01      0.34 o
  -5   5  11        7.73        7.07      1.40 o
  -4   5  11        0.02        0.83      0.83 o
  -3   5  11        1.94        1.21      0.83 o
  -2   5  11        0.35        1.21      0.89 o
  -1   5  11        4.70        5.99      1.27 o
   0   5  11        0.81        1.02      0.52 o
   1   5  11        0.01        0.19      0.57 o
   2   5  11        0.41        0.23      0.39 o
  -4   6  11        0.01        0.32      0.83 o
  -3   6  11        0.56        0.45      0.83 o
  -2   6  11       28.88       34.39      2.67 o
  -1   6  11        6.73        6.94      1.40 o
   0   6  11        0.79        0.98      0.64 o
  -1 -10  12        1.72        2.74      1.02 o
   0 -10  12        0.08       -0.76      0.76 o
   1 -10  12        2.18        3.25      0.43 o
   2 -10  12        0.75        0.96      0.45 o
   3 -10  12        1.88        2.58      0.46 o
  -3  -9  12       24.32       31.46      2.42 o
  -2  -9  12       16.27       18.21      1.72 o
  -1  -9  12       19.92       24.71      1.85 o
   0  -9  12        5.05        6.81      0.81 o
   1  -9  12       10.59       11.07      0.47 o
   2  -9  12        0.15       -0.07      0.56 o
   3  -9  12        1.68        2.29      0.40 o
   4  -9  12        2.26        2.17      0.40 o
  -4  -8  12        0.46        0.96      0.96 o
  -3  -8  12        2.24        2.99      1.02 o
  -2  -8  12       32.52       31.78      2.10 o
  -1  -8  12       34.01       40.98      1.67 o
   0  -8  12       19.79       18.13      1.11 o
   1  -8  12        3.59        2.95      0.28 o
   2  -8  12       22.49       24.14      0.80 o
   3  -8  12        0.73        0.06      0.28 o
   4  -8  12        1.95        2.35      0.40 o
   5  -8  12        0.93        1.45      0.38 o
  -4  -7  12        2.77        3.38      1.02 o
  -3  -7  12        0.29        0.00      0.70 o
  -2  -7  12       55.88       56.90      1.96 o
  -1  -7  12       20.23       17.95      2.48 o
   0  -7  12        0.34        0.17      0.43 o
   1  -7  12       11.18       11.38      0.61 o
   2  -7  12        1.44        1.80      0.33 o
   3  -7  12       51.27       51.17      1.30 o
   4  -7  12        8.01        7.90      0.54 o
   5  -7  12        0.06        0.32      0.33 o
  -5  -6  12        0.95        0.83      0.89 o
  -4  -6  12       19.62       18.21      1.59 o
  -3  -6  12        4.23        3.80      0.58 o
  -2  -6  12        0.83        1.14      0.47 o
  -1  -6  12       20.54       19.25      0.85 o
   0  -6  12       12.64       13.28      0.72 o
   1  -6  12       51.42       49.06      0.92 o
   2  -6  12        9.48        9.27      0.47 o
   3  -6  12        0.02       -0.10      0.24 o
   4  -6  12       59.13       60.94      1.52 o
   5  -6  12       11.72       10.03      0.82 o
  -5  -5  12        5.32        7.31      0.88 o
  -4  -5  12        0.29        0.97      0.67 o
  -3  -5  12       11.95       10.18      0.87 o
  -2  -5  12        5.34        3.55      0.63 o
  -1  -5  12        3.06        2.52      0.41 o
   0  -5  12        1.29        0.94      0.35 o
   1  -5  12       12.56       13.67      0.41 o
   2  -5  12      186.67      189.14      4.17 o
   3  -5  12        4.48        3.30      0.34 o
   4  -5  12        0.03        0.21      0.26 o
   5  -5  12        3.67        4.50      0.51 o
   6  -5  12        5.28        6.45      1.09 o
  -6  -4  12       20.57       22.84      1.42 o
  -5  -4  12        4.12        4.85      0.74 o
  -4  -4  12        0.06        0.60      0.53 o
  -3  -4  12       37.38       42.16      3.12 o
  -2  -4  12        7.11        5.20      0.63 o
  -1  -4  12       19.25       21.69      1.08 o
   0  -4  12        4.02        3.51      0.35 o
   1  -4  12       18.74       21.81      0.56 o
   2  -4  12        6.65        5.81      0.34 o
   3  -4  12       53.02       53.09      1.63 o
   4  -4  12        9.99        9.70      0.52 o
   5  -4  12        8.36        7.32      0.54 o
   6  -4  12        1.08        0.58      0.35 o
  -6  -3  12        0.84        1.57      0.69 o
  -5  -3  12        0.11       -0.01      0.47 o
  -4  -3  12       45.20       37.97      1.54 o
  -3  -3  12        6.78        5.61      0.64 o
  -2  -3  12        3.48        3.65      0.80 o
  -1  -3  12       50.20       53.39      1.35 o
   0  -3  12       81.23       72.41      2.64 o
   1  -3  12       10.41       10.17      0.38 o
   2  -3  12       30.56       27.81      1.03 o
   3  -3  12       36.05       34.23      0.88 o
   4  -3  12       31.24       29.02      0.85 o
   5  -3  12        4.09        3.83      0.45 o
  -6  -2  12        0.04       -0.53      0.53 o
  -5  -2  12        0.90        0.19      0.64 o
  -4  -2  12       43.18       46.99      1.75 o
  -3  -2  12       16.23       18.38      1.01 o
  -2  -2  12       64.95       62.93      3.28 o
  -1  -2  12       54.43       44.22      1.48 o
   0  -2  12        1.69        1.47      0.51 o
   1  -2  12        3.14        2.61      0.26 o
   2  -2  12        1.80        2.14      0.26 o
   3  -2  12        0.44        0.50      0.24 o
   4  -2  12       40.90       38.15      1.00 o
   5  -2  12        3.59        2.77      0.41 o
  -6  -1  12        2.37        2.58      0.70 o
  -5  -1  12        0.89        1.27      0.53 o
  -4  -1  12        0.63       -0.64      0.64 o
  -3  -1  12       39.58       32.05      1.22 o
  -2  -1  12       27.41       25.83      1.75 o
  -1  -1  12        4.96        7.15      0.61 o
   0  -1  12       11.77        6.10      0.67 o
   1  -1  12       19.24       16.95      0.53 o
   2  -1  12        0.49        0.11      0.20 o
   3  -1  12       56.90       56.97      1.15 o
   4  -1  12        8.46        8.15      1.02 o
   5  -1  12        0.19       -0.01      0.33 o
  -6   0  12       33.84       35.79      2.42 o
  -5   0  12        0.01       -0.64      0.64 o
  -4   0  12        1.30        0.64      0.76 o
  -3   0  12        0.87        1.21      0.76 o
  -2   0  12       15.26       13.78      0.86 o
  -1   0  12       37.70       41.81      2.07 o
   0   0  12        3.91        3.16      0.64 o
   1   0  12       12.16       10.90      0.45 o
   2   0  12       19.88       19.75      0.66 o
   3   0  12       62.89       59.89      1.21 o
   4   0  12        1.56        2.16      0.40 o
   5   0  12        1.35        1.41      0.57 o
  -6   1  12        1.67        1.72      0.96 o
  -5   1  12        2.08        0.96      0.76 o
  -4   1  12        8.17        9.30      1.27 o
  -3   1  12        0.12       -0.25      0.64 o
  -2   1  12       21.84       19.97      1.02 o
  -1   1  12        1.57        2.77      0.55 o
   0   1  12        5.75        4.85      1.72 o
   1   1  12        1.26        0.53      0.23 o
   2   1  12        2.07        1.69      0.30 o
   3   1  12        1.84        2.21      0.35 o
   4   1  12       35.29       37.65      1.33 o
  -6   2  12        0.63        0.25      0.83 o
  -5   2  12        1.09        0.57      0.76 o
  -4   2  12        0.29        0.06      0.70 o
  -3   2  12        2.05        4.52      1.02 o
  -2   2  12       18.31       17.69      1.06 o
  -1   2  12        9.37       11.52      0.96 o
   0   2  12        3.53        2.07      0.64 o
   1   2  12        1.30        1.01      0.24 o
   2   2  12        8.50       10.70      0.60 o
   3   2  12        8.11       10.14      0.57 o
  -5   3  12        0.68        1.08      0.83 o
  -4   3  12        2.03        1.40      1.02 o
  -3   3  12        9.50        7.64      1.34 o
  -2   3  12       23.76       29.59      3.53 o
  -1   3  12       12.75       12.48      0.95 o
   0   3  12        0.03       -0.20      0.44 o
   1   3  12        7.01        9.53      0.79 o
   2   3  12        5.97        7.02      0.50 o
   3   3  12        0.66        0.02      0.32 o
  -5   4  12        1.89        1.78      0.96 o
  -4   4  12        0.04        1.08      0.83 o
  -3   4  12        4.09        3.82      1.15 o
  -2   4  12        3.92        5.35      1.27 o
  -1   4  12        4.21        4.14      1.15 o
   0   4  12        1.77        1.27      0.96 o
   1   4  12       17.22       17.53      1.43 o
   2   4  12        0.31       -0.13      0.30 o
  -3   5  12        0.72        0.57      0.89 o
  -2   5  12       13.06       12.99      1.72 o
  -1   5  12        5.72        8.34      1.53 o
   0   5  12        0.73        0.51      0.96 o
   0 -10  13        0.04        0.32      0.83 o
   1 -10  13        0.07        0.07      0.25 o
   2 -10  13        1.31        0.46      0.34 o
  -2  -9  13       22.81       22.74      1.91 o
  -1  -9  13       33.07       41.91      2.55 o
   0  -9  13       15.97       14.55      1.62 o
   1  -9  13        0.74        0.68      0.25 o
   2  -9  13        5.84        6.93      0.48 o
   3  -9  13        0.05        0.29      0.33 o
  -3  -8  13        0.17       -0.38      0.83 o
  -2  -8  13        4.38        3.95      1.08 o
  -1  -8  13        0.13       -0.57      0.70 o
   0  -8  13        1.84        1.17      0.60 o
   1  -8  13        4.16        6.20      0.34 o
   2  -8  13        1.18        0.67      0.29 o
   3  -8  13        5.63        5.61      0.77 o
   4  -8  13        8.16        8.88      0.67 o
  -4  -7  13        0.66       -0.13      0.76 o
  -3  -7  13        0.85        0.38      0.76 o
  -2  -7  13        1.51        1.65      0.57 o
  -1  -7  13       21.72       24.15      1.01 o
   0  -7  13        6.13        6.42      0.72 o
   1  -7  13        7.94        7.23      0.34 o
   2  -7  13       10.87        9.83      0.53 o
   3  -7  13        1.22        0.53      0.37 o
   4  -7  13        0.05       -0.22      0.29 o
  -4  -6  13        0.67        0.67      0.61 o
  -3  -6  13        2.53        2.63      0.50 o
  -2  -6  13        7.06        5.10      0.56 o
  -1  -6  13       22.43       19.80      0.90 o
   0  -6  13        4.09        5.23      0.53 o
   1  -6  13        2.12        2.01      0.23 o
   2  -6  13        0.42        0.19      0.25 o
   3  -6  13       14.67       13.87      0.64 o
   4  -6  13        1.64        1.14      0.37 o
   5  -6  13        0.33       -0.03      0.34 o
  -5  -5  13        0.56        0.76      0.61 o
  -4  -5  13        2.01        2.10      0.64 o
  -3  -5  13        0.04       -0.11      0.47 o
  -2  -5  13       18.02       18.85      1.08 o
  -1  -5  13        3.32        4.16      0.48 o
   0  -5  13       45.60       46.64      1.37 o
   1  -5  13        2.10        2.08      0.24 o
   2  -5  13        0.00        0.29      0.22 o
   3  -5  13        0.14        0.27      0.43 o
   4  -5  13        2.78        1.90      0.34 o
   5  -5  13        0.10        0.05      0.31 o
  -5  -4  13       20.83       23.55      1.32 o
  -4  -4  13        1.60        1.63      0.58 o
  -3  -4  13        1.35        1.28      0.53 o
  -2  -4  13       14.22       12.85      0.89 o
  -1  -4  13       69.23       78.14      2.38 o
   0  -4  13       42.08       39.13      1.53 o
   1  -4  13        7.38        7.99      0.50 o
   2  -4  13       53.54       54.09      1.33 o
   3  -4  13        7.48        7.43      0.74 o
   4  -4  13       16.67       18.20      0.92 o
   5  -4  13        3.47        1.99      0.63 o
  -6  -3  13        2.27        2.61      1.08 o
  -5  -3  13        0.01       -0.31      0.52 o
  -4  -3  13       17.59       18.90      1.12 o
  -3  -3  13        4.36        2.46      0.61 o
  -2  -3  13        2.71        3.02      0.56 o
  -1  -3  13        4.67        6.18      1.08 o
   0  -3  13       14.01       12.62      0.81 o
   1  -3  13       26.95       26.16      0.68 o
   2  -3  13        3.67        2.89      0.29 o
   3  -3  13       13.24       15.46      0.66 o
   4  -3  13       18.23       18.16      0.77 o
   5  -3  13        3.34        3.46      0.45 o
  -6  -2  13       17.60       16.65      1.43 o
  -5  -2  13        8.30        9.47      0.90 o
  -4  -2  13        4.12        4.77      0.67 o
  -3  -2  13       22.30       25.79      1.91 o
  -2  -2  13        0.10       -0.02      0.38 o
  -1  -2  13       14.72       15.32      0.87 o
   0  -2  13       18.32       15.23      1.08 o
   1  -2  13        1.72        1.84      0.24 o
   2  -2  13        1.59        0.68      0.23 o
   3  -2  13       17.73       18.63      0.68 o
   4  -2  13        2.48        2.85      0.44 o
  -6  -1  13        3.10        4.46      1.21 o
  -5  -1  13        3.59        1.97      1.02 o
  -4  -1  13        2.38        1.66      0.89 o
  -3  -1  13       14.51       21.02      1.04 o
  -2  -1  13        0.05       -0.20      0.48 o
  -1  -1  13        0.91        1.39      0.46 o
   0  -1  13        1.13        0.13      0.40 o
   1  -1  13       13.95       12.71      0.50 o
   2  -1  13        4.07        3.04      0.37 o
   3  -1  13       10.01        9.37      0.46 o
   4  -1  13        7.08        7.15      0.54 o
  -6   0  13        1.39        2.61      1.08 o
  -5   0  13        2.99        1.46      0.96 o
  -4   0  13       14.80       15.41      1.66 o
  -3   0  13       14.86       13.30      0.92 o
  -2   0  13       12.78       11.32      1.40 o
  -1   0  13        6.68        4.03      0.73 o
   0   0  13        6.59        5.60      0.92 o
   1   0  13       11.88       14.36      0.79 o
   2   0  13        0.04        0.05      0.25 o
   3   0  13        5.55        7.68      0.48 o
   4   0  13        1.31        1.21      0.39 o
  -5   1  13        6.53       10.00      1.46 o
  -4   1  13        5.33        7.13      1.27 o
  -3   1  13        0.05       -0.21      0.83 o
  -2   1  13       43.50       43.74      2.32 o
  -1   1  13        1.01        1.54      0.55 o
   0   1  13        0.02       -0.18      0.41 o
   1   1  13       20.91       19.52      0.60 o
   2   1  13        1.98        2.26      0.38 o
   3   1  13        0.36        0.50      0.38 o
  -5   2  13        0.00       -0.51      0.83 o
  -4   2  13       14.77       23.76      2.10 o
  -3   2  13       56.54       62.60      3.44 o
  -2   2  13       30.99       34.51      1.82 o
  -1   2  13       11.50       12.47      0.96 o
   0   2  13        6.83        5.20      0.80 o
   1   2  13        5.59        7.15      0.69 o
   2   2  13        2.34        2.63      0.40 o
  -4   3  13        4.14        3.88      1.15 o
  -3   3  13        5.55        5.22      1.27 o
  -2   3  13        0.25        0.57      0.89 o
  -1   3  13        2.02        2.17      1.02 o
   0   3  13        0.88        0.64      0.89 o
   1   3  13        0.51        0.18      0.51 o
  -3   4  13        0.37        0.64      0.96 o
  -2   4  13        0.09        0.89      0.96 o
  -1   4  13        0.08        0.19      0.83 o
   0   4  13        0.82        1.66      1.08 o
   0  -9  14        2.09        0.67      0.47 o
   1  -9  14        4.60        4.38      0.61 o
   2  -9  14        4.79        5.85      0.50 o
  -2  -8  14       15.78       14.97      1.14 o
  -1  -8  14        0.23        1.12      0.61 o
   0  -8  14        1.40        0.74      0.45 o
   1  -8  14        0.28       -0.38      0.38 o
   2  -8  14        7.50        6.28      0.45 o
   3  -8  14        0.02       -0.29      0.29 o
  -3  -7  14        8.66        9.33      1.01 o
  -2  -7  14        2.82        4.25      0.99 o
  -1  -7  14        0.44        0.38      0.44 o
   0  -7  14        4.25        4.05      0.76 o
   1  -7  14        0.53        0.58      0.29 o
   2  -7  14        0.02       -0.11      0.27 o
   3  -7  14        0.01        0.30      0.31 o
   4  -7  14        2.41        3.31      0.70 o
  -4  -6  14        8.70        8.87      0.98 o
  -3  -6  14       12.62       14.61      0.86 o
  -2  -6  14        3.91        3.97      0.56 o
  -1  -6  14       11.49        9.99      0.69 o
   0  -6  14        0.40        0.57      0.40 o
   1  -6  14        8.78        9.59      0.84 o
   2  -6  14        3.79        3.64      0.44 o
   3  -6  14        1.09        0.53      0.33 o
   4  -6  14        7.10        8.45      0.59 o
  -4  -5  14        3.49        4.34      0.75 o
  -3  -5  14        6.28        3.97      0.69 o
  -2  -5  14        1.03        0.66      0.53 o
  -1  -5  14        1.06        1.10      0.41 o
   0  -5  14       30.04       31.17      2.93 o
   1  -5  14        2.89        3.60      0.47 o
   2  -5  14        1.31        1.09      0.29 o
   3  -5  14        7.26        8.09      0.64 o
   4  -5  14        1.43        1.74      0.40 o
  -5  -4  14        8.00        9.55      1.46 o
  -4  -4  14       17.58       20.87      1.25 o
  -3  -4  14        7.17        9.01      0.89 o
  -2  -4  14        0.01        0.00      0.52 o
  -1  -4  14        1.64        4.08      1.02 o
   0  -4  14       11.46       12.12      1.46 o
   1  -4  14        0.46        0.35      0.20 o
   2  -4  14       11.60       10.80      0.73 o
   3  -4  14        2.97        3.70      0.45 o
   4  -4  14        0.24        0.38      0.35 o
  -5  -3  14        2.54        1.61      0.67 o
  -4  -3  14        0.00       -0.49      0.49 o
  -3  -3  14        0.70        0.90      0.53 o
  -2  -3  14        3.67        5.22      1.08 o
  -1  -3  14       39.20       40.44      2.42 o
   0  -3  14        6.63        7.69      0.72 o
   1  -3  14       39.92       35.64      0.92 o
   2  -3  14        1.44        0.93      0.25 o
   3  -3  14        7.58        7.50      0.47 o
   4  -3  14       20.68       18.15      0.79 o
  -5  -2  14        0.97        1.15      1.02 o
  -4  -2  14        0.04       -0.38      0.76 o
  -3  -2  14        0.73        1.15      0.83 o
  -2  -2  14        0.62        0.06      0.83 o
  -1  -2  14        6.20        5.30      1.69 o
   0  -2  14        1.57        2.27      0.57 o
   1  -2  14        0.10       -0.17      0.28 o
   2  -2  14       10.87       12.64      0.49 o
   3  -2  14       26.45       26.15      0.89 o
   4  -2  14        0.40        0.13      0.36 o
  -5  -1  14        7.79       10.89      1.53 o
  -4  -1  14        4.85        7.96      1.34 o
  -3  -1  14        4.11        5.67      1.21 o
  -2  -1  14       10.47        8.83      0.76 o
  -1  -1  14        1.56        0.11      0.42 o
   0  -1  14        5.55        2.79      0.53 o
   1  -1  14        0.08       -0.06      0.30 o
   2  -1  14       14.39       15.22      0.68 o
   3  -1  14        3.56        3.37      0.43 o
  -5   0  14        0.58        0.96      0.96 o
  -4   0  14        2.78        3.18      1.08 o
  -3   0  14       12.09       13.70      0.98 o
  -2   0  14       12.88       15.37      1.24 o
  -1   0  14       10.72        9.87      1.56 o
   0   0  14        0.07       -0.33      0.51 o
   1   0  14        8.08        7.60      0.60 o
   2   0  14        2.71        2.38      0.33 o
   3   0  14        2.01        2.65      0.42 o
  -4   1  14       23.02       29.68      2.36 o
  -3   1  14       28.58       32.66      1.47 o
  -2   1  14        0.00        0.32      0.52 o
  -1   1  14        0.05        1.06      0.53 o
   0   1  14        2.68        4.39      1.21 o
   1   1  14        0.41        0.86      0.48 o
   2   1  14        2.57        2.38      0.46 o
  -4   2  14        8.68       10.06      1.53 o
  -3   2  14        0.34        0.96      1.02 o
  -2   2  14       17.78       23.63      2.17 o
  -1   2  14        0.21        1.40      0.96 o
   0   2  14        4.06        4.27      1.21 o
   1   2  14       30.51       37.38      1.88 o
  -2   3  14        0.00        0.25      0.96 o
  -1   3  14        1.61        1.97      1.08 o
   0  -8  15        0.45       -0.39      0.49 o
   1  -8  15        3.28        2.55      0.64 o
  -2  -7  15       11.72       11.15      0.81 o
  -1  -7  15       13.40       12.06      0.81 o
   0  -7  15        1.74        1.03      0.47 o
   1  -7  15        3.57        2.80      1.02 o
   2  -7  15       10.44        9.64      0.53 o
  -3  -6  15        8.90        7.89      0.93 o
  -2  -6  15        0.21        0.41      0.43 o
  -1  -6  15       13.29       16.35      0.96 o
   0  -6  15       16.67       21.86      1.00 o
   1  -6  15        0.00        0.61      0.54 o
   2  -6  15        0.06        0.28      0.28 o
   3  -6  15       12.83       13.54      0.74 o
  -3  -5  15        6.14        5.24      0.89 o
  -2  -5  15        0.17        0.51      0.59 o
  -1  -5  15       11.31       10.98      2.20 o
   0  -5  15        0.12        0.05      0.64 o
   1  -5  15       27.62       30.00      2.48 o
   2  -5  15       17.33       18.38      0.68 o
   3  -5  15       10.11        9.15      0.58 o
  -4  -4  15        0.19       -0.06      1.02 o
  -3  -4  15       10.64       10.58      1.02 o
  -2  -4  15        1.78        0.51      0.83 o
  -1  -4  15        0.70        2.17      1.02 o
   0  -4  15        4.19        5.73      0.77 o
   1  -4  15        2.63        2.32      0.63 o
   2  -4  15        0.30        0.04      0.27 o
   3  -4  15       14.23       15.98      0.99 o
  -4  -3  15        1.63        0.83      1.02 o
  -3  -3  15       17.66       19.62      1.85 o
  -2  -3  15        1.74       -0.19      0.83 o
  -1  -3  15        0.40       -0.45      0.76 o
   0  -3  15        7.05        8.09      1.34 o
   1  -3  15        3.65        3.62      0.90 o
   2  -3  15       36.58       33.74      0.89 o
   3  -3  15       22.53       25.49      2.08 o
  -4  -2  15        7.53        6.75      1.34 o
  -3  -2  15        0.98        3.25      1.21 o
  -2  -2  15        1.24        0.96      0.89 o
  -1  -2  15        0.35        1.91      0.96 o
   0  -2  15        1.44        2.06      0.53 o
   1  -2  15        0.04       -0.06      0.51 o
   2  -2  15        1.70        2.83      0.47 o
  -4  -1  15        0.03        0.45      0.89 o
  -3  -1  15        6.02        6.11      1.34 o
  -2  -1  15        0.00       -0.76      0.76 o
  -1  -1  15        2.35        1.70      1.18 o
   0  -1  15        0.10       -0.23      0.44 o
   1  -1  15        0.53        0.06      0.76 o
   2  -1  15        0.04        0.31      0.28 o
  -3   0  15        6.79        5.60      1.34 o
  -2   0  15        5.62        5.07      0.73 o
  -1   0  15        4.10        2.86      1.62 o
   0   0  15        0.94        1.02      0.96 o
   1   0  15        3.78        3.69      1.15 o
  -2   1  15        3.03        3.69      1.21 o
  -1   1  15        0.35        1.40      1.02 o
   0   1  15       14.52       17.39      1.97 o
   0  -6  16        0.22        0.96      0.89 o
  -1  -5  16       30.35       33.68      1.62 o
   0  -5  16        6.44        7.71      1.88 o
   1  -5  16        1.96        1.66      0.89 o
  -2  -4  16        0.01        0.89      1.02 o
  -1  -4  16        4.66        7.45      1.34 o
   0  -4  16        0.06       -0.19      0.52 o
   1  -4  16        1.40        1.34      1.21 o
  -2  -3  16        1.13        0.57      1.02 o
  -1  -3  16        0.00        0.83      0.96 o
   0  -3  16        0.99        0.89      0.89 o
   1  -3  16        0.01       -0.52      0.89 o
  -2  -2  16       33.38       42.99      2.87 o
  -1  -2  16        0.12       -0.57      0.89 o
   0  -2  16        0.75        0.83      0.89 o
 
